# Supplementary material for: What is the effectiveness of a personalised video story after an online diabetes risk assessment? A Randomised Controlled Trial
Source: PLoS One. 2022 Mar 3;17(3):e0264749. doi: 10.1371/journal.pone.0264749 (PMC8893700; doi:10.1371/journal.pone.0264749)
Supplement: S1 Appendix — (XLSX) [file pone.0264749.s005.xlsx]

## Sheet: DORA_repository
Participant ID	Timepoint	Daily intake of vegetables	Daily intake of fruit	Active Australia Survey - sufficient time	Active Australia Survey Sufficient Physical Activity	Body Mass Index calculated from self report height and body weight	Self report body weight	DORA Group allocation	Screening - RiskScore AUSDRISK 12+ is high risk and eligible for study	Baseline Geographical location	Baseline - age	Baseline - gender	Baseline - MaritalStatus	Baseline - Education (condensed) 4 categories	Baseline - Household Income condensed to 5 categories	Baseline - Work1 Status	Participant saw GP at any timepoint after baseline	Participant saw health professional (non GP) at any timepoint after baseline
D001	1	1.48	1.14	70	0	34.7656	89	1	14	1	35	2	2	4	3	1	#NULL!	#NULL!
D001	2	#NULL!	#NULL!	#NULL!	#NULL!	#NULL!	#NULL!	1	14	1	35	2	2	4	3	1	#NULL!	#NULL!
D001	3	#NULL!	#NULL!	#NULL!	#NULL!	#NULL!	#NULL!	1	14	1	35	2	2	4	3	1	#NULL!	#NULL!
D002	1	1.04	2.6	160	1	35.2617	96	1	12	2	40	2	1	1	4	3	0	0
D002	2	1.34	8.14	160	1	#NULL!	#NULL!	1	12	2	40	2	1	1	4	3	#NULL!	#NULL!
D002	3	1.64	6.44	750	1	34.1598	93	1	12	2	40	2	1	1	4	3	1	1
D003	1	1.74	0.91	70	0	26.5888	91	2	17	1	49	1	1	4	1	1	#NULL!	#NULL!
D003	2	#NULL!	#NULL!	#NULL!	#NULL!	#NULL!	#NULL!	2	17	1	49	1	1	4	1	1	#NULL!	#NULL!
D003	3	0.88	0.54	120	0	26.5888	91	2	17	1	49	1	1	4	1	1	#NULL!	#NULL!
D004	1	0	0	90	0	47.0709	119	1	17	1	57	2	2	3	3	1	0	0
D004	2	2.24	1.2	120	0	#NULL!	#NULL!	1	17	1	57	2	2	3	3	1	#NULL!	#NULL!
D004	3	2.08	1.5	30	0	47.4665	120	1	17	1	57	2	2	3	3	1	0	1
D005	1	0	0	130	0	32.3265	99	2	18	2	56	2	1	4	1	1	#NULL!	#NULL!
D005	2	#NULL!	#NULL!	#NULL!	#NULL!	#NULL!	#NULL!	2	18	2	56	2	1	4	1	1	#NULL!	#NULL!
D005	3	6.7	2.12	120	0	32.9796	101	2	18	2	56	2	1	4	1	1	#NULL!	#NULL!
D006	1	0	0.14	10	0	33.4252	91	2	18	1	55	1	1	1	4	3	#NULL!	#NULL!
D006	2	#NULL!	#NULL!	#NULL!	#NULL!	#NULL!	#NULL!	2	18	1	55	1	1	1	4	3	#NULL!	#NULL!
D006	3	#NULL!	#NULL!	#NULL!	#NULL!	#NULL!	#NULL!	2	18	1	55	1	1	1	4	3	#NULL!	#NULL!
D007	1	0.06	0.14	550	1	32.2118	92	2	15	2	55	2	2	1	3	1	#NULL!	#NULL!
D007	2	#NULL!	#NULL!	#NULL!	#NULL!	#NULL!	#NULL!	2	15	2	55	2	2	1	3	1	#NULL!	#NULL!
D007	3	#NULL!	#NULL!	#NULL!	#NULL!	#NULL!	#NULL!	2	15	2	55	2	2	1	3	1	#NULL!	#NULL!
D009	1	4.04	1.34	160	1	39.3021	107	1	17	3	35	2	2	4	3	2	0	0
D009	2	7.64	1.49	860	1	#NULL!	#NULL!	1	17	3	35	2	2	4	3	2	#NULL!	#NULL!
D009	3	7.34	1.2	300	1	38.9348	106	1	17	3	35	2	2	4	3	2	1	1
D010	1	0.36	0.3	190	1	31.6242	75	2	13	3	53	2	1	1	1	1	#NULL!	#NULL!
D010	2	#NULL!	#NULL!	#NULL!	#NULL!	#NULL!	#NULL!	2	13	3	53	2	1	1	1	1	#NULL!	#NULL!
D010	3	#NULL!	#NULL!	#NULL!	#NULL!	#NULL!	#NULL!	2	13	3	53	2	1	1	1	1	#NULL!	#NULL!
D011	1	0	0	480	1	24.9649	73	2	13	2	82	1	1	4	4	3	#NULL!	#NULL!
D011	2	#NULL!	#NULL!	#NULL!	#NULL!	#NULL!	#NULL!	2	13	2	82	1	1	4	4	3	#NULL!	#NULL!
D011	3	#NULL!	#NULL!	#NULL!	#NULL!	#NULL!	#NULL!	2	13	2	82	1	1	4	4	3	#NULL!	#NULL!
D012	1	5.3	0.4	360	1	25.6489	75	2	20	2	71	2	1	3	1	3	#NULL!	#NULL!
D012	2	#NULL!	#NULL!	#NULL!	#NULL!	#NULL!	#NULL!	2	20	2	71	2	1	3	1	3	#NULL!	#NULL!
D012	3	#NULL!	#NULL!	#NULL!	#NULL!	#NULL!	#NULL!	2	20	2	71	2	1	3	1	3	#NULL!	#NULL!
D013	1	2.5	3.06	720	1	31.3469	96	1	23	1	69	1	2	4	4	3	0	0
D013	2	2.52	8.06	660	1	#NULL!	#NULL!	1	23	1	69	1	2	4	4	3	#NULL!	#NULL!
D013	3	4.09	2.44	460	1	31.3469	96	1	23	1	69	1	2	4	4	3	1	0
D014	1	12.06	4	360	1	40.7631	122	2	22	2	65	1	1	3	3	3	#NULL!	#NULL!
D014	2	4.3	5.3	460	1	#NULL!	#NULL!	2	22	2	65	1	1	3	3	3	#NULL!	#NULL!
D014	3	#NULL!	#NULL!	#NULL!	#NULL!	#NULL!	#NULL!	2	22	2	65	1	1	3	3	3	#NULL!	#NULL!
D015	1	1.2	4.69	0	0	34.8161	103	1	15	2	63	1	1	3	1	2	#NULL!	#NULL!
D015	2	0.88	5.6	40	0	#NULL!	#NULL!	1	15	2	63	1	1	3	1	2	#NULL!	#NULL!
D015	3	#NULL!	#NULL!	#NULL!	#NULL!	#NULL!	#NULL!	1	15	2	63	1	1	3	1	2	#NULL!	#NULL!
D016	1	3.56	0.39	140	0	32.5964	92	1	13	2	50	2	1	4	1	1	#NULL!	#NULL!
D016	2	#NULL!	#NULL!	#NULL!	#NULL!	#NULL!	#NULL!	1	13	2	50	2	1	4	1	1	#NULL!	#NULL!
D016	3	#NULL!	#NULL!	#NULL!	#NULL!	#NULL!	#NULL!	1	13	2	50	2	1	4	1	1	#NULL!	#NULL!
D017	1	2.18	0.52	360	1	37.2024	105	1	14	1	55	2	1	4	4	3	0	0
D017	2	1.74	0.7	180	1	#NULL!	#NULL!	1	14	1	55	2	1	4	4	3	#NULL!	#NULL!
D017	3	1.48	0.63	180	1	37.2024	105	1	14	1	55	2	1	4	4	3	1	0
D018	1	0	0	460	1	20.4152	59	2	12	3	56	2	1	4	1	2	#NULL!	#NULL!
D018	2	#NULL!	#NULL!	#NULL!	#NULL!	#NULL!	#NULL!	2	12	3	56	2	1	4	1	2	#NULL!	#NULL!
D018	3	#NULL!	#NULL!	#NULL!	#NULL!	#NULL!	#NULL!	2	12	3	56	2	1	4	1	2	#NULL!	#NULL!
D019	1	1.65	0.59	30	0	27.1809	74	1	19	3	54	2	1	4	1	1	#NULL!	#NULL!
D019	2	1.32	0.48	270	1	#NULL!	#NULL!	1	19	3	54	2	1	4	1	1	#NULL!	#NULL!
D019	3	#NULL!	#NULL!	#NULL!	#NULL!	#NULL!	#NULL!	1	19	3	54	2	1	4	1	1	#NULL!	#NULL!
D020	1	5.42	0	530	1	41.0253	109	2	22	2	56	2	1	1	3	3	#NULL!	#NULL!
D020	2	11	0.03	480	1	#NULL!	#NULL!	2	22	2	56	2	1	1	3	3	#NULL!	#NULL!
D020	3	#NULL!	#NULL!	#NULL!	#NULL!	#NULL!	#NULL!	2	22	2	56	2	1	1	3	3	#NULL!	#NULL!
D021	1	2.84	1.8	460	1	30.9617	97	2	15	1	58	1	1	4	1	1	#NULL!	#NULL!
D021	2	#NULL!	#NULL!	#NULL!	#NULL!	#NULL!	#NULL!	2	15	1	58	1	1	4	1	1	#NULL!	#NULL!
D021	3	#NULL!	#NULL!	#NULL!	#NULL!	#NULL!	#NULL!	2	15	1	58	1	1	4	1	1	#NULL!	#NULL!
D022	1	0	0.39	480	1	26.5118	84	2	19	3	56	2	1	4	1	2	#NULL!	#NULL!
D022	2	#NULL!	#NULL!	#NULL!	#NULL!	#NULL!	#NULL!	2	19	3	56	2	1	4	1	2	#NULL!	#NULL!
D022	3	#NULL!	#NULL!	#NULL!	#NULL!	#NULL!	#NULL!	2	19	3	56	2	1	4	1	2	#NULL!	#NULL!
D023	1	7.5	1.66	740	1	33.7925	92	1	13	2	64	2	1	4	3	3	#NULL!	#NULL!
D023	2	#NULL!	#NULL!	#NULL!	#NULL!	#NULL!	#NULL!	1	13	2	64	2	1	4	3	3	#NULL!	#NULL!
D023	3	#NULL!	#NULL!	#NULL!	#NULL!	#NULL!	#NULL!	1	13	2	64	2	1	4	3	3	#NULL!	#NULL!
D024	1	5.2	2.39	90	0	47.0868	99	1	23	2	62	2	1	4	1	1	0	0
D024	2	5.6	1.44	20	0	#NULL!	#NULL!	1	23	2	62	2	1	4	1	1	#NULL!	#NULL!
D024	3	6.04	2.46	40	0	46.1356	97	1	23	2	62	2	1	4	1	1	0	0
D026	1	0	0	20	0	29.4076	83	1	18	3	56	2	1	4	1	1	0	0
D026	2	2.4	0.36	80	0	#NULL!	#NULL!	1	18	3	56	2	1	4	1	1	#NULL!	#NULL!
D026	3	2.5	0.8	30	0	28.3447	80	1	18	3	56	2	1	4	1	1	0	0
D027	1	1.4	3.26	20	0	39.6825	112	1	15	3	58	2	1	4	1	1	0	0
D027	2	2.93	1.33	80	0	#NULL!	#NULL!	1	15	3	58	2	1	4	1	1	#NULL!	#NULL!
D027	3	1.35	3.06	40	0	38.6196	109	1	15	3	58	2	1	4	1	1	1	0
D028	1	1.74	0.88	120	0	28.7356	87	2	22	2	64	2	1	3	4	3	#NULL!	#NULL!
D028	2	#NULL!	#NULL!	#NULL!	#NULL!	#NULL!	#NULL!	2	22	2	64	2	1	3	4	3	#NULL!	#NULL!
D028	3	#NULL!	#NULL!	#NULL!	#NULL!	#NULL!	#NULL!	2	22	2	64	2	1	3	4	3	#NULL!	#NULL!
D029	1	1.31	0.14	40	0	26.9598	77	1	20	2	63	2	1	1	#NULL!	3	#NULL!	#NULL!
D029	2	#NULL!	#NULL!	#NULL!	#NULL!	#NULL!	#NULL!	1	20	2	63	2	1	1	#NULL!	3	#NULL!	#NULL!
D029	3	#NULL!	#NULL!	#NULL!	#NULL!	#NULL!	#NULL!	1	20	2	63	2	1	1	#NULL!	3	#NULL!	#NULL!
D030	1	2.26	1.03	830	1	47.5907	128	2	16	1	52	1	1	4	3	1	#NULL!	#NULL!
D030	2	#NULL!	#NULL!	#NULL!	#NULL!	#NULL!	#NULL!	2	16	1	52	1	1	4	3	1	#NULL!	#NULL!
D030	3	#NULL!	#NULL!	#NULL!	#NULL!	#NULL!	#NULL!	2	16	1	52	1	1	4	3	1	#NULL!	#NULL!
D032	1	2.63	1.6	80	0	32.3884	85	1	23	1	76	2	2	4	#NULL!	3	0	0
D032	2	4.14	2	100	0	#NULL!	#NULL!	1	23	1	76	2	2	4	#NULL!	3	#NULL!	#NULL!
D032	3	5.1	2.14	500	1	31.6263	83	1	23	1	76	2	2	4	#NULL!	3	0	0
D033	1	0	0	580	1	27.4717	90	1	12	2	61	1	1	4	#NULL!	1	#NULL!	#NULL!
D033	2	1.58	1.64	610	1	#NULL!	#NULL!	1	12	2	61	1	1	4	#NULL!	1	#NULL!	#NULL!
D033	3	#NULL!	#NULL!	#NULL!	#NULL!	#NULL!	#NULL!	1	12	2	61	1	1	4	#NULL!	1	#NULL!	#NULL!
D034	1	0	0.3	400	1	27.1605	88	1	13	3	56	1	1	3	#NULL!	1	#NULL!	#NULL!
D034	2	0.74	0.74	390	1	#NULL!	#NULL!	1	13	3	56	1	1	3	#NULL!	1	#NULL!	#NULL!
D034	3	#NULL!	#NULL!	#NULL!	#NULL!	#NULL!	#NULL!	1	13	3	56	1	1	3	#NULL!	1	#NULL!	#NULL!
D035	1	2.6	0.9	40	0	31.6032	85	2	23	3	61	2	2	4	3	1	#NULL!	#NULL!
D035	2	#NULL!	#NULL!	#NULL!	#NULL!	#NULL!	#NULL!	2	23	3	61	2	2	4	3	1	#NULL!	#NULL!
D035	3	#NULL!	#NULL!	#NULL!	#NULL!	#NULL!	#NULL!	2	23	3	61	2	2	4	3	1	#NULL!	#NULL!
D036	1	0	0.06	100	0	30.6148	97	2	13	2	45	1	1	4	#NULL!	2	#NULL!	#NULL!
D036	2	#NULL!	#NULL!	#NULL!	#NULL!	#NULL!	#NULL!	2	13	2	45	1	1	4	#NULL!	2	#NULL!	#NULL!
D036	3	#NULL!	#NULL!	#NULL!	#NULL!	#NULL!	#NULL!	2	13	2	45	1	1	4	#NULL!	2	#NULL!	#NULL!
D037	1	4.2	3.9	590	1	24.974	60	2	21	3	91	2	2	3	4	3	#NULL!	#NULL!
D037	2	#NULL!	#NULL!	#NULL!	#NULL!	#NULL!	#NULL!	2	21	3	91	2	2	3	4	3	#NULL!	#NULL!
D037	3	#NULL!	#NULL!	#NULL!	#NULL!	#NULL!	#NULL!	2	21	3	91	2	2	3	4	3	#NULL!	#NULL!
D038	1	0	0.14	870	1	34.4842	85	2	25	1	56	2	2	4	4	2	0	0
D038	2	2.58	3.3	670	1	#NULL!	#NULL!	2	25	1	56	2	2	4	4	2	#NULL!	#NULL!
D038	3	2.6	4.3	710	1	33.6728	83	2	25	1	56	2	2	4	4	2	0	1
D039	1	1	0.14	420	1	28.5156	73	2	16	2	61	2	2	4	3	1	#NULL!	#NULL!
D039	2	#NULL!	#NULL!	#NULL!	#NULL!	#NULL!	#NULL!	2	16	2	61	2	2	4	3	1	#NULL!	#NULL!
D039	3	#NULL!	#NULL!	#NULL!	#NULL!	#NULL!	#NULL!	2	16	2	61	2	2	4	3	1	#NULL!	#NULL!
D040	1	4.3	0.3	120	0	37.0983	101	1	14	2	45	2	1	4	1	1	0	0
D040	2	4.14	0.17	240	1	#NULL!	#NULL!	1	14	2	45	2	1	4	1	1	#NULL!	#NULL!
D040	3	8.33	0.33	440	1	35.9963	98	1	14	2	45	2	1	4	1	1	1	1
D041	1	0.88	0.74	60	0	30.4867	81	1	18	2	35	2	1	4	1	1	0	0
D041	2	0.74	0.54	840	1	#NULL!	#NULL!	1	18	2	35	2	1	4	1	1	#NULL!	#NULL!
D041	3	1.94	0.58	900	1	30.4867	81	1	18	2	35	2	1	4	1	1	1	0
D042	1	2.8	0.96	30	0	32	98	2	24	2	59	2	1	4	1	1	#NULL!	#NULL!
D042	2	#NULL!	#NULL!	#NULL!	#NULL!	#NULL!	#NULL!	2	24	2	59	2	1	4	1	1	#NULL!	#NULL!
D042	3	#NULL!	#NULL!	#NULL!	#NULL!	#NULL!	#NULL!	2	24	2	59	2	1	4	1	1	#NULL!	#NULL!
D043	1	5.96	0.88	40	0	29.3848	80	2	12	1	45	2	1	4	#NULL!	1	#NULL!	#NULL!
D043	2	7.39	1.5	170	1	#NULL!	#NULL!	2	12	1	45	2	1	4	#NULL!	1	#NULL!	#NULL!
D043	3	#NULL!	#NULL!	#NULL!	#NULL!	#NULL!	#NULL!	2	12	1	45	2	1	4	#NULL!	1	#NULL!	#NULL!
D044	1	0	0	50	0	26.2917	69	1	16	2	35	2	1	3	1	1	0	0
D044	2	2.58	0.74	160	1	#NULL!	#NULL!	1	16	2	35	2	1	3	1	1	#NULL!	#NULL!
D044	3	1.94	1.44	440	1	27.4348	72	1	16	2	35	2	1	3	1	1	0	0
D045	1	0.78	0.39	0	0	34.5405	101	1	12	2	40	2	1	4	3	1	#NULL!	#NULL!
D045	2	#NULL!	#NULL!	#NULL!	#NULL!	#NULL!	#NULL!	1	12	2	40	2	1	4	3	1	#NULL!	#NULL!
D045	3	#NULL!	#NULL!	#NULL!	#NULL!	#NULL!	#NULL!	1	12	2	40	2	1	4	3	1	#NULL!	#NULL!
D046	1	0.14	0.14	300	1	39.2565	98	2	27	1	56	1	1	4	1	1	#NULL!	#NULL!
D046	2	1.8	0.36	390	1	#NULL!	#NULL!	2	27	1	56	1	1	4	1	1	#NULL!	#NULL!
D046	3	#NULL!	#NULL!	#NULL!	#NULL!	#NULL!	#NULL!	2	27	1	56	1	1	4	1	1	#NULL!	#NULL!
D047	1	2.6	1	300	1	29.7442	80	1	17	2	42	2	2	4	3	1	0	0
D047	2	2.72	0.86	300	1	#NULL!	#NULL!	1	17	2	42	2	2	4	3	1	#NULL!	#NULL!
D047	3	1.32	1.4	180	1	29.7442	80	1	17	2	42	2	2	4	3	1	0	0
D048	1	0	0	70	0	32.788	97	2	15	2	53	1	2	1	3	1	#NULL!	#NULL!
D048	2	#NULL!	#NULL!	#NULL!	#NULL!	#NULL!	#NULL!	2	15	2	53	1	2	1	3	1	#NULL!	#NULL!
D048	3	#NULL!	#NULL!	#NULL!	#NULL!	#NULL!	#NULL!	2	15	2	53	1	2	1	3	1	#NULL!	#NULL!
D049	1	0	0	40	0	42.0961	116	1	14	2	44	2	1	4	1	1	#NULL!	#NULL!
D049	2	#NULL!	#NULL!	#NULL!	#NULL!	#NULL!	#NULL!	1	14	2	44	2	1	4	1	1	#NULL!	#NULL!
D049	3	#NULL!	#NULL!	#NULL!	#NULL!	#NULL!	#NULL!	1	14	2	44	2	1	4	1	1	#NULL!	#NULL!
D050	1	4.18	1.76	0	0	30.4772	79	2	12	2	59	2	1	4	1	1	0	0
D050	2	2	1.9	140	0	#NULL!	#NULL!	2	12	2	59	2	1	4	1	1	#NULL!	#NULL!
D050	3	2.56	1.37	70	0	27.7767	72	2	12	2	59	2	1	4	1	1	0	0
D051	1	0.3	2.24	530	1	19.9481	53	1	12	3	56	2	1	4	3	2	0	0
D051	2	4.5	3.74	430	1	#NULL!	#NULL!	1	12	3	56	2	1	4	3	2	#NULL!	#NULL!
D051	3	3.77	3.17	1100	1	19.1953	51	1	12	3	56	2	1	4	3	2	0	0
D052	1	0	0	40	0	40.1547	108	2	18	2	46	2	#NULL!	4	1	1	0	0
D052	2	1.74	0.88	390	1	#NULL!	#NULL!	2	18	2	46	2	#NULL!	4	1	1	#NULL!	#NULL!
D052	3	2.78	2.04	100	0	40.8983	110	2	18	2	46	2	#NULL!	4	1	1	1	1
D053	1	0	0	170	1	28.7197	83	1	15	2	40	2	1	4	1	1	#NULL!	#NULL!
D053	2	4.04	1.24	420	1	#NULL!	#NULL!	1	15	2	40	2	1	4	1	1	#NULL!	#NULL!
D053	3	#NULL!	#NULL!	#NULL!	#NULL!	#NULL!	#NULL!	1	15	2	40	2	1	4	1	1	#NULL!	#NULL!
D054	1	0	0	40	0	40.1547	108	2	15	3	49	2	1	4	1	1	#NULL!	#NULL!
D054	2	3.66	1.2	520	1	#NULL!	#NULL!	2	15	3	49	2	1	4	1	1	#NULL!	#NULL!
D054	3	#NULL!	#NULL!	#NULL!	#NULL!	#NULL!	#NULL!	2	15	3	49	2	1	4	1	1	#NULL!	#NULL!
D055	1	0	0	0	0	28.6501	78	2	12	2	43	2	1	4	1	1	#NULL!	#NULL!
D055	2	1.18	0.34	500	1	#NULL!	#NULL!	2	12	2	43	2	1	4	1	1	#NULL!	#NULL!
D055	3	#NULL!	#NULL!	#NULL!	#NULL!	#NULL!	#NULL!	2	12	2	43	2	1	4	1	1	#NULL!	#NULL!
D056	1	0	0.24	530	1	28.3447	80	1	16	1	54	2	1	4	1	1	#NULL!	#NULL!
D056	2	#NULL!	#NULL!	#NULL!	#NULL!	#NULL!	#NULL!	1	16	1	54	2	1	4	1	1	#NULL!	#NULL!
D056	3	4.3	1.18	610	1	27.9904	79	1	16	1	54	2	1	4	1	1	#NULL!	#NULL!
D057	1	0	0	0	0	34.1311	82	2	25	2	52	2	1	4	#NULL!	1	#NULL!	#NULL!
D057	2	0.8	0.62	200	0	#NULL!	#NULL!	2	25	2	52	2	1	4	#NULL!	1	#NULL!	#NULL!
D057	3	#NULL!	#NULL!	#NULL!	#NULL!	#NULL!	#NULL!	2	25	2	52	2	1	4	#NULL!	1	#NULL!	#NULL!
D058	1	0.6	0	240	1	34.8944	95	1	14	2	49	2	1	3	#NULL!	1	0	0
D058	2	0.45	0.03	30	0	#NULL!	#NULL!	1	14	2	49	2	1	3	#NULL!	1	#NULL!	#NULL!
D058	3	1.2	0.3	120	0	33.7925	92	1	14	2	49	2	1	3	#NULL!	1	1	1
D059	1	16.6	3.6	180	1	36.4938	103	1	23	2	65	2	1	4	4	3	0	0
D059	2	11.7	2.2	30	0	#NULL!	#NULL!	1	23	2	65	2	1	4	4	3	#NULL!	#NULL!
D059	3	9	0	190	1	32.9507	93	1	23	2	65	2	1	4	4	3	1	1
D060	1	0	0	600	1	34.1598	93	2	16	2	49	2	1	1	3	1	#NULL!	#NULL!
D060	2	3.14	2.24	0	0	#NULL!	#NULL!	2	16	2	49	2	1	1	3	1	#NULL!	#NULL!
D060	3	#NULL!	#NULL!	#NULL!	#NULL!	#NULL!	#NULL!	2	16	2	49	2	1	1	3	1	#NULL!	#NULL!
D061	1	0.33	0	30	0	40.3912	114	2	21	2	54	2	2	4	3	1	#NULL!	#NULL!
D061	2	0.8	0.7	100	0	#NULL!	#NULL!	2	21	2	54	2	2	4	3	1	#NULL!	#NULL!
D061	3	#NULL!	#NULL!	#NULL!	#NULL!	#NULL!	#NULL!	2	21	2	54	2	2	4	3	1	#NULL!	#NULL!
D062	1	0	1	120	0	25.2826	68	2	13	1	36	2	2	4	#NULL!	2	#NULL!	#NULL!
D062	2	2.74	0.14	180	0	#NULL!	#NULL!	2	13	1	36	2	2	4	#NULL!	2	#NULL!	#NULL!
D062	3	#NULL!	#NULL!	#NULL!	#NULL!	#NULL!	#NULL!	2	13	1	36	2	2	4	#NULL!	2	#NULL!	#NULL!
D063	1	0	0	320	1	37.324	92	1	19	2	50	2	1	1	3	2	#NULL!	#NULL!
D063	2	1.3	1	140	0	#NULL!	#NULL!	1	19	2	50	2	1	1	3	2	#NULL!	#NULL!
D063	3	#NULL!	#NULL!	#NULL!	#NULL!	#NULL!	#NULL!	1	19	2	50	2	1	1	3	2	#NULL!	#NULL!
D064	1	0	0	300	1	25.7117	70	1	19	2	51	2	1	4	#NULL!	2	0	0
D064	2	4.3	3	780	1	#NULL!	#NULL!	1	19	2	51	2	1	4	#NULL!	2	#NULL!	#NULL!
D064	3	2.1	0.6	200	1	26.4463	72	1	19	2	51	2	1	4	#NULL!	2	1	1
D065	1	3.56	1.39	180	1	30.1162	85	1	21	2	57	1	1	4	1	2	0	0
D065	2	5.34	1.3	240	1	#NULL!	#NULL!	1	21	2	57	1	1	4	1	2	#NULL!	#NULL!
D065	3	6.72	2.5	220	1	29.4076	83	1	21	2	57	1	1	4	1	2	0	0
D067	1	1.47	4.15	60	0	36.8278	118	2	19	1	46	1	2	3	3	1	#NULL!	#NULL!
D067	2	#NULL!	#NULL!	#NULL!	#NULL!	#NULL!	#NULL!	2	19	1	46	1	2	3	3	1	#NULL!	#NULL!
D067	3	#NULL!	#NULL!	#NULL!	#NULL!	#NULL!	#NULL!	2	19	1	46	1	2	3	3	1	#NULL!	#NULL!
D068	1	0.14	2	210	1	25.5937	68	1	13	2	60	2	1	4	4	3	0	0
D068	2	6	7	600	1	#NULL!	#NULL!	1	13	2	60	2	1	4	4	3	#NULL!	#NULL!
D068	3	4	3	240	1	26.3465	70	1	13	2	60	2	1	4	4	3	1	0
D069	1	2.9	0.9	120	0	33.7925	92	1	17	2	68	2	1	4	1	2	0	0
D069	2	5.4	1.14	80	0	#NULL!	#NULL!	1	17	2	68	2	1	4	1	2	#NULL!	#NULL!
D069	3	1.34	1.28	180	0	34.5271	94	1	17	2	68	2	1	4	1	2	0	0
D071	1	0	0	280	0	32.0291	74	2	12	2	56	2	1	4	3	3	0	0
D071	2	3.1	1.49	620	1	#NULL!	#NULL!	2	12	2	56	2	1	4	3	3	#NULL!	#NULL!
D071	3	4.26	0.7	570	1	30.7306	71	2	12	2	56	2	1	4	3	3	0	0
D072	1	0	0.1	140	0	28.0689	94	2	12	1	41	1	2	4	1	2	#NULL!	#NULL!
D072	2	#NULL!	#NULL!	#NULL!	#NULL!	#NULL!	#NULL!	2	12	1	41	1	2	4	1	2	#NULL!	#NULL!
D072	3	#NULL!	#NULL!	#NULL!	#NULL!	#NULL!	#NULL!	2	12	1	41	1	2	4	1	2	#NULL!	#NULL!
D073	1	3	0.28	300	0	26.7759	66	2	20	1	56	2	2	4	1	2	#NULL!	#NULL!
D073	2	7.5	0.52	90	0	#NULL!	#NULL!	2	20	1	56	2	2	4	1	2	#NULL!	#NULL!
D073	3	#NULL!	#NULL!	#NULL!	#NULL!	#NULL!	#NULL!	2	20	1	56	2	2	4	1	2	#NULL!	#NULL!
D074	1	1.18	1.44	360	1	25.3815	85	2	15	1	67	1	1	4	1	1	#NULL!	#NULL!
D074	2	#NULL!	#NULL!	#NULL!	#NULL!	#NULL!	#NULL!	2	15	1	67	1	1	4	1	1	#NULL!	#NULL!
D074	3	#NULL!	#NULL!	#NULL!	#NULL!	#NULL!	#NULL!	2	15	1	67	1	1	4	1	1	#NULL!	#NULL!
D075	1	0	0	250	1	29.3848	80	1	12	1	63	2	2	4	4	2	#NULL!	#NULL!
D075	2	#NULL!	#NULL!	#NULL!	#NULL!	#NULL!	#NULL!	1	12	1	63	2	2	4	4	2	#NULL!	#NULL!
D075	3	#NULL!	#NULL!	#NULL!	#NULL!	#NULL!	#NULL!	1	12	1	63	2	2	4	4	2	#NULL!	#NULL!
D076	1	1	0.3	150	1	31.8773	101	1	21	2	60	1	1	4	#NULL!	1	0	0
D076	2	3.4	1.6	150	1	#NULL!	#NULL!	1	21	2	60	1	1	4	#NULL!	1	#NULL!	#NULL!
D076	3	2.84	0.69	60	0	31.8773	101	1	21	2	60	1	1	4	#NULL!	1	0	0
D078	1	1.44	0	1130	1	29.1421	103	2	14	1	43	1	1	4	#NULL!	1	#NULL!	#NULL!
D078	2	#NULL!	#NULL!	#NULL!	#NULL!	#NULL!	#NULL!	2	14	1	43	1	1	4	#NULL!	1	#NULL!	#NULL!
D078	3	#NULL!	#NULL!	#NULL!	#NULL!	#NULL!	#NULL!	2	14	1	43	1	1	4	#NULL!	1	#NULL!	#NULL!
D079	1	0	0	140	0	34.8161	103	1	14	1	35	2	1	3	#NULL!	3	0	0
D079	2	0.74	0.03	100	0	#NULL!	#NULL!	1	14	1	35	2	1	3	#NULL!	3	#NULL!	#NULL!
D079	3	0.9	0	60	0	36.1682	107	1	14	1	35	2	1	3	#NULL!	3	1	1
D080	1	0	0	360	1	23.7812	72	1	15	1	56	2	1	4	1	1	0	0
D080	2	3.88	1.69	970	1	#NULL!	#NULL!	1	15	1	56	2	1	4	1	1	#NULL!	#NULL!
D080	3	3.5	1.74	730	1	24.1115	73	1	15	1	56	2	1	4	1	1	0	0
D081	1	1.37	0.34	140	0	32.4062	84	2	16	2	48	2	1	4	1	1	#NULL!	#NULL!
D081	2	#NULL!	#NULL!	#NULL!	#NULL!	#NULL!	#NULL!	2	16	2	48	2	1	4	1	1	#NULL!	#NULL!
D081	3	#NULL!	#NULL!	#NULL!	#NULL!	#NULL!	#NULL!	2	16	2	48	2	1	4	1	1	#NULL!	#NULL!
D082	1	1.23	0.37	70	0	33.218	96	1	19	1	46	2	1	4	#NULL!	3	0	0
D082	2	0.83	0.58	90	0	#NULL!	#NULL!	1	19	1	46	2	1	4	#NULL!	3	#NULL!	#NULL!
D082	3	0.88	0.42	150	1	33.564	97	1	19	1	46	2	1	4	#NULL!	3	0	0
D083	1	0	0.33	80	0	27.8852	75	2	14	2	66	2	2	4	4	3	0	0
D083	2	1.21	1.42	180	1	#NULL!	#NULL!	2	14	2	66	2	2	4	4	3	#NULL!	#NULL!
D083	3	1.54	1.46	160	1	27.8852	75	2	14	2	66	2	2	4	4	3	0	0
D084	1	1	3.53	70	0	37.1094	95	1	14	2	46	2	1	4	1	2	0	0
D084	2	2.34	2.14	460	1	#NULL!	#NULL!	1	14	2	46	2	1	4	1	2	#NULL!	#NULL!
D084	3	1.56	1.74	390	1	36.3281	93	1	14	2	46	2	1	4	1	2	1	1
D085	1	6.24	2.06	0	0	44.9627	118	1	13	2	47	2	1	4	1	2	#NULL!	#NULL!
D085	2	4.04	1.5	30	0	#NULL!	#NULL!	1	13	2	47	2	1	4	1	2	#NULL!	#NULL!
D085	3	#NULL!	#NULL!	#NULL!	#NULL!	#NULL!	#NULL!	1	13	2	47	2	1	4	1	2	#NULL!	#NULL!
D086	1	1.7	0.5	120	0	28.7037	93	2	22	1	64	1	2	1	3	1	#NULL!	#NULL!
D086	2	#NULL!	#NULL!	#NULL!	#NULL!	#NULL!	#NULL!	2	22	1	64	1	2	1	3	1	#NULL!	#NULL!
D086	3	#NULL!	#NULL!	#NULL!	#NULL!	#NULL!	#NULL!	2	22	1	64	1	2	1	3	1	#NULL!	#NULL!
D087	1	1.4	1.14	30	0	28.3266	79	2	15	3	57	2	1	3	3	1	#NULL!	#NULL!
D087	2	#NULL!	#NULL!	#NULL!	#NULL!	#NULL!	#NULL!	2	15	3	57	2	1	3	3	1	#NULL!	#NULL!
D087	3	#NULL!	#NULL!	#NULL!	#NULL!	#NULL!	#NULL!	2	15	3	57	2	1	3	3	1	#NULL!	#NULL!
D088	1	6.7	1.6	610	1	27.31	78	2	14	3	47	2	2	3	3	1	#NULL!	#NULL!
D088	2	#NULL!	#NULL!	#NULL!	#NULL!	#NULL!	#NULL!	2	14	3	47	2	2	3	3	1	#NULL!	#NULL!
D088	3	#NULL!	#NULL!	#NULL!	#NULL!	#NULL!	#NULL!	2	14	3	47	2	2	3	3	1	#NULL!	#NULL!
D089	1	6.88	0.74	690	1	28.9647	97	1	12	3	37	2	1	4	1	1	0	0
D089	2	5.07	0.8	570	1	#NULL!	#NULL!	1	12	3	37	2	1	4	1	1	#NULL!	#NULL!
D089	3	1.56	0.31	720	1	27.4717	92	1	12	3	37	2	1	4	1	1	0	0
D090	1	0	0	500	1	29.1363	70	1	15	3	68	2	2	4	#NULL!	1	0	0
D090	2	4.1	2	250	1	#NULL!	#NULL!	1	15	3	68	2	2	4	#NULL!	1	#NULL!	#NULL!
D090	3	8.2	2.14	600	1	29.1363	70	1	15	3	68	2	2	4	#NULL!	1	0	0
D091	1	0	0	0	0	39.8586	97	1	13	2	43	2	2	1	4	3	0	0
D091	2	0.91	0	380	0	#NULL!	#NULL!	1	13	2	43	2	2	1	4	3	#NULL!	#NULL!
D091	3	1.07	0.03	30	0	39.4477	96	1	13	2	43	2	2	1	4	3	1	0
D092	1	0	0	680	1	29.4076	83	1	14	1	54	1	1	3	1	1	0	0
D092	2	1.37	1.34	900	1	#NULL!	#NULL!	1	14	1	54	1	1	3	1	1	#NULL!	#NULL!
D092	3	1.21	0.83	900	1	29.0533	82	1	14	1	54	1	1	3	1	1	1	1
D093	1	0.88	0.54	180	1	33.6901	102	2	15	2	50	2	1	3	1	2	0	0
D093	2	1.8	2.34	0	0	#NULL!	#NULL!	2	15	2	50	2	1	3	1	2	#NULL!	#NULL!
D093	3	2.8	1	40	0	34.0203	103	2	15	2	50	2	1	3	1	2	0	0
D094	1	0.42	0.36	0	0	26.8745	90	2	23	1	50	1	1	4	3	1	#NULL!	#NULL!
D094	2	#NULL!	#NULL!	#NULL!	#NULL!	#NULL!	#NULL!	2	23	1	50	1	1	4	3	1	#NULL!	#NULL!
D094	3	#NULL!	#NULL!	#NULL!	#NULL!	#NULL!	#NULL!	2	23	1	50	1	1	4	3	1	#NULL!	#NULL!
D095	1	3.2	2.16	740	1	29.903	70	2	16	1	49	2	1	1	3	2	#NULL!	#NULL!
D095	2	#NULL!	#NULL!	#NULL!	#NULL!	#NULL!	#NULL!	2	16	1	49	2	1	1	3	2	#NULL!	#NULL!
D095	3	#NULL!	#NULL!	#NULL!	#NULL!	#NULL!	#NULL!	2	16	1	49	2	1	1	3	2	#NULL!	#NULL!
D096	1	0	0	600	1	36.7072	115	1	12	1	44	1	1	4	1	1	#NULL!	#NULL!
D096	2	#NULL!	#NULL!	#NULL!	#NULL!	#NULL!	#NULL!	1	12	1	44	1	1	4	1	1	#NULL!	#NULL!
D096	3	#NULL!	#NULL!	#NULL!	#NULL!	#NULL!	#NULL!	1	12	1	44	1	1	4	1	1	#NULL!	#NULL!
D097	1	0	0	40	0	22.3214	63	2	14	1	57	2	2	4	4	1	#NULL!	#NULL!
D097	2	#NULL!	#NULL!	#NULL!	#NULL!	#NULL!	#NULL!	2	14	1	57	2	2	4	4	1	#NULL!	#NULL!
D097	3	#NULL!	#NULL!	#NULL!	#NULL!	#NULL!	#NULL!	2	14	1	57	2	2	4	4	1	#NULL!	#NULL!
D098	1	4.3	0.16	150	1	31.6032	85	1	16	3	51	2	2	1	4	2	0	0
D098	2	7.2	1.6	210	1	#NULL!	#NULL!	1	16	3	51	2	2	1	4	2	#NULL!	#NULL!
D098	3	13.74	2.06	310	1	31.6032	85	1	16	3	51	2	2	1	4	2	0	0
D099	1	0	0	900	1	26.7755	82	1	12	3	54	1	2	4	3	2	#NULL!	#NULL!
D099	2	#NULL!	#NULL!	#NULL!	#NULL!	#NULL!	#NULL!	1	12	3	54	1	2	4	3	2	#NULL!	#NULL!
D099	3	#NULL!	#NULL!	#NULL!	#NULL!	#NULL!	#NULL!	1	12	3	54	1	2	4	3	2	#NULL!	#NULL!
D100	1	0.1	0.1	40	0	32.4062	84	2	17	3	58	2	1	4	1	1	#NULL!	#NULL!
D100	2	#NULL!	#NULL!	#NULL!	#NULL!	#NULL!	#NULL!	2	17	3	58	2	1	4	1	1	#NULL!	#NULL!
D100	3	#NULL!	#NULL!	#NULL!	#NULL!	#NULL!	#NULL!	2	17	3	58	2	1	4	1	1	#NULL!	#NULL!
D101	1	1.42	4.6	280	1	30.5858	98	1	13	1	38	1	1	4	1	1	#NULL!	#NULL!
D101	2	#NULL!	#NULL!	#NULL!	#NULL!	#NULL!	#NULL!	1	13	1	38	1	1	4	1	1	#NULL!	#NULL!
D101	3	#NULL!	#NULL!	#NULL!	#NULL!	#NULL!	#NULL!	1	13	1	38	1	1	4	1	1	#NULL!	#NULL!
D102	1	0.28	0.06	0	0	39.9146	114	2	16	1	38	2	2	4	4	1	#NULL!	#NULL!
D102	2	2.27	1.12	190	0	#NULL!	#NULL!	2	16	1	38	2	2	4	4	1	#NULL!	#NULL!
D102	3	#NULL!	#NULL!	#NULL!	#NULL!	#NULL!	#NULL!	2	16	1	38	2	2	4	4	1	#NULL!	#NULL!
D103	1	2.4	4.44	840	1	24.7721	75	2	20	1	71	2	1	1	3	3	#NULL!	#NULL!
D103	2	#NULL!	#NULL!	#NULL!	#NULL!	#NULL!	#NULL!	2	20	1	71	2	1	1	3	3	#NULL!	#NULL!
D103	3	#NULL!	#NULL!	#NULL!	#NULL!	#NULL!	#NULL!	2	20	1	71	2	1	1	3	3	#NULL!	#NULL!
D104	1	1.44	0.33	130	0	26.5731	75	1	18	1	59	2	1	1	1	1	0	0
D104	2	2.64	0.3	560	1	#NULL!	#NULL!	1	18	1	59	2	1	1	1	1	#NULL!	#NULL!
D104	3	2.99	1	210	1	26.5731	75	1	18	1	59	2	1	1	1	1	0	0
D105	1	0.06	0.09	0	0	23.6713	75	2	15	2	41	2	2	4	3	1	#NULL!	#NULL!
D105	2	4.28	0.34	0	0	#NULL!	#NULL!	2	15	2	41	2	2	4	3	1	#NULL!	#NULL!
D105	3	#NULL!	#NULL!	#NULL!	#NULL!	#NULL!	#NULL!	2	15	2	41	2	2	4	3	1	#NULL!	#NULL!
D106	1	0	0	300	1	38.5141	110	2	16	3	36	2	1	4	3	1	0	0
D106	2	0.9	0.63	600	1	#NULL!	#NULL!	2	16	3	36	2	1	4	3	1	#NULL!	#NULL!
D106	3	0.9	0.5	780	1	37.8138	108	2	16	3	36	2	1	4	3	1	0	0
D107	1	3.54	0.58	60	0	43.2666	128	1	14	1	44	2	2	4	1	1	0	0
D107	2	8.4	0.12	140	0	#NULL!	#NULL!	1	14	1	44	2	2	4	1	1	#NULL!	#NULL!
D107	3	1.94	0.2	210	1	43.6047	129	1	14	1	44	2	2	4	1	1	0	1
D108	1	0.6	0.6	0	0	49.481	143	1	14	1	53	2	2	4	1	1	#NULL!	#NULL!
D108	2	#NULL!	#NULL!	#NULL!	#NULL!	#NULL!	#NULL!	1	14	1	53	2	2	4	1	1	#NULL!	#NULL!
D108	3	#NULL!	#NULL!	#NULL!	#NULL!	#NULL!	#NULL!	1	14	1	53	2	2	4	1	1	#NULL!	#NULL!
D109	1	0.24	0.24	0	0	37.3702	108	1	21	1	36	2	1	4	#NULL!	1	#NULL!	#NULL!
D109	2	#NULL!	#NULL!	#NULL!	#NULL!	#NULL!	#NULL!	1	21	1	36	2	1	4	#NULL!	1	#NULL!	#NULL!
D109	3	#NULL!	#NULL!	#NULL!	#NULL!	#NULL!	#NULL!	1	21	1	36	2	1	4	#NULL!	1	#NULL!	#NULL!
D110	1	0.9	0.7	680	1	30.478	85	2	12	2	42	2	2	4	3	1	#NULL!	#NULL!
D110	2	#NULL!	#NULL!	#NULL!	#NULL!	#NULL!	#NULL!	2	12	2	42	2	2	4	3	1	#NULL!	#NULL!
D110	3	#NULL!	#NULL!	#NULL!	#NULL!	#NULL!	#NULL!	2	12	2	42	2	2	4	3	1	#NULL!	#NULL!
D111	1	0.96	0.84	60	0	31.7083	96	1	20	2	62	2	1	4	1	1	#NULL!	#NULL!
D111	2	4.2	1.58	230	1	#NULL!	#NULL!	1	20	2	62	2	1	4	1	1	#NULL!	#NULL!
D111	3	#NULL!	#NULL!	#NULL!	#NULL!	#NULL!	#NULL!	1	20	2	62	2	1	4	1	1	#NULL!	#NULL!
D112	1	1.88	0.6	40	0	31.2026	74	2	13	1	43	2	1	4	3	2	0	0
D112	2	2.14	0.43	300	1	#NULL!	#NULL!	2	13	1	43	2	1	4	3	2	#NULL!	#NULL!
D112	3	2.3	0.06	80	0	31.2026	74	2	13	1	43	2	1	4	3	2	1	1
D113	1	2.93	0.09	0	0	32.4661	76	2	17	1	55	2	1	4	1	1	0	0
D113	2	2.23	1	10	0	#NULL!	#NULL!	2	17	1	55	2	1	4	1	1	#NULL!	#NULL!
D113	3	1.04	0.3	80	0	32.4661	76	2	17	1	55	2	1	4	1	1	0	0
D114	1	3.47	2.8	300	1	32.8125	84	2	13	2	48	2	2	4	3	1	#NULL!	#NULL!
D114	2	#NULL!	#NULL!	#NULL!	#NULL!	#NULL!	#NULL!	2	13	2	48	2	2	4	3	1	#NULL!	#NULL!
D114	3	#NULL!	#NULL!	#NULL!	#NULL!	#NULL!	#NULL!	2	13	2	48	2	2	4	3	1	#NULL!	#NULL!
D115	1	6.77	1.17	360	1	24.974	60	2	15	1	40	2	1	4	3	2	0	0
D115	2	6.39	5.74	600	1	#NULL!	#NULL!	2	15	1	40	2	1	4	3	2	#NULL!	#NULL!
D115	3	7.76	5.74	360	1	23.7253	57	2	15	1	40	2	1	4	3	2	1	0
D116	1	2.1	0.74	80	0	49.4949	122	1	22	1	67	2	1	4	#NULL!	3	#NULL!	#NULL!
D116	2	#NULL!	#NULL!	#NULL!	#NULL!	#NULL!	#NULL!	1	22	1	67	2	1	4	#NULL!	3	#NULL!	#NULL!
D116	3	#NULL!	#NULL!	#NULL!	#NULL!	#NULL!	#NULL!	1	22	1	67	2	1	4	#NULL!	3	#NULL!	#NULL!
D117	1	2.7	1.6	570	1	35.0128	100	1	20	1	39	2	1	4	1	1	0	0
D117	2	3.57	2.33	660	1	#NULL!	#NULL!	1	20	1	39	2	1	4	1	1	#NULL!	#NULL!
D117	3	3.23	2.17	440	1	33.2621	95	1	20	1	39	2	1	4	1	1	1	1
D118	1	2.26	0.69	0	0	36.4198	118	2	17	3	43	1	2	4	4	3	0	0
D118	2	1.34	2	0	0	#NULL!	#NULL!	2	17	3	43	1	2	4	4	3	#NULL!	#NULL!
D118	3	6.44	0.88	270	1	35.4938	115	2	17	3	43	1	2	4	4	3	0	0
D119	1	3.74	2	300	1	24.5351	76	2	18	1	46	2	1	4	1	1	#NULL!	#NULL!
D119	2	1.58	0.4	360	1	#NULL!	#NULL!	2	18	1	46	2	1	4	1	1	#NULL!	#NULL!
D119	3	#NULL!	#NULL!	#NULL!	#NULL!	#NULL!	#NULL!	2	18	1	46	2	1	4	1	1	#NULL!	#NULL!
D120	1	6.42	1.4	250	1	23.7954	64	1	12	1	68	2	1	4	3	2	0	0
D120	2	6.74	2.9	780	1	#NULL!	#NULL!	1	12	1	68	2	1	4	3	2	#NULL!	#NULL!
D120	3	6.5	1.6	1320	1	23.7954	64	1	12	1	68	2	1	4	3	2	1	0
D121	1	1.78	0.64	160	1	20.9042	59	2	19	3	46	2	1	4	1	1	0	0
D121	2	1.94	1.2	110	0	#NULL!	#NULL!	2	19	3	46	2	1	4	1	1	#NULL!	#NULL!
D121	3	2.1	1.47	80	0	20.9042	59	2	19	3	46	2	1	4	1	1	0	0
D122	1	0.14	0.3	30	0	37.1821	94	1	21	2	55	2	1	4	1	1	#NULL!	#NULL!
D122	2	#NULL!	#NULL!	#NULL!	#NULL!	#NULL!	#NULL!	1	21	2	55	2	1	4	1	1	#NULL!	#NULL!
D122	3	#NULL!	#NULL!	#NULL!	#NULL!	#NULL!	#NULL!	1	21	2	55	2	1	4	1	1	#NULL!	#NULL!
D123	1	6.18	1.08	120	0	33.4124	100	1	16	1	53	2	1	4	4	2	0	0
D123	2	2.02	1.32	50	0	#NULL!	#NULL!	1	16	1	53	2	1	4	4	2	#NULL!	#NULL!
D123	3	3	0.65	30	0	33.4124	100	1	16	1	53	2	1	4	4	2	0	0
D124	1	4.67	1.26	100	0	29.4029	88	2	15	1	47	2	1	4	1	1	#NULL!	#NULL!
D124	2	#NULL!	#NULL!	#NULL!	#NULL!	#NULL!	#NULL!	2	15	1	47	2	1	4	1	1	#NULL!	#NULL!
D124	3	#NULL!	#NULL!	#NULL!	#NULL!	#NULL!	#NULL!	2	15	1	47	2	1	4	1	1	#NULL!	#NULL!
D125	1	0.03	2	60	0	26.7229	71	2	12	3	58	2	1	4	3	2	#NULL!	#NULL!
D125	2	2.99	3.34	290	1	#NULL!	#NULL!	2	12	3	58	2	1	4	3	2	#NULL!	#NULL!
D125	3	#NULL!	#NULL!	#NULL!	#NULL!	#NULL!	#NULL!	2	12	3	58	2	1	4	3	2	#NULL!	#NULL!
D126	1	1.62	0.84	0	0	27.9421	68	1	13	2	64	2	1	4	3	2	#NULL!	#NULL!
D126	2	#NULL!	#NULL!	#NULL!	#NULL!	#NULL!	#NULL!	1	13	2	64	2	1	4	3	2	#NULL!	#NULL!
D126	3	#NULL!	#NULL!	#NULL!	#NULL!	#NULL!	#NULL!	1	13	2	64	2	1	4	3	2	#NULL!	#NULL!
D127	1	5.72	1.37	230	1	36.5736	102	2	14	1	54	2	1	4	3	1	#NULL!	#NULL!
D127	2	2.32	2.5	450	1	#NULL!	#NULL!	2	14	1	54	2	1	4	3	1	#NULL!	#NULL!
D127	3	#NULL!	#NULL!	#NULL!	#NULL!	#NULL!	#NULL!	2	14	1	54	2	1	4	3	1	#NULL!	#NULL!
D128	1	2.98	2.37	480	1	40.3214	141	1	14	1	52	1	1	4	3	3	0	0
D128	2	5.02	1.58	510	1	#NULL!	#NULL!	1	14	1	52	1	1	4	3	3	#NULL!	#NULL!
D128	3	6.4	1.78	380	1	39.4635	138	1	14	1	52	1	1	4	3	3	0	1
D129	1	0	0	120	0	29.9383	97	1	13	1	56	1	2	4	3	1	#NULL!	#NULL!
D129	2	8	9	0	0	#NULL!	#NULL!	1	13	1	56	1	2	4	3	1	#NULL!	#NULL!
D129	3	#NULL!	#NULL!	#NULL!	#NULL!	#NULL!	#NULL!	1	13	1	56	1	2	4	3	1	#NULL!	#NULL!
D130	1	1	0.6	240	1	37.9491	90	2	18	1	44	2	2	1	4	3	#NULL!	#NULL!
D130	2	#NULL!	#NULL!	#NULL!	#NULL!	#NULL!	#NULL!	2	18	1	44	2	2	1	4	3	#NULL!	#NULL!
D130	3	#NULL!	#NULL!	#NULL!	#NULL!	#NULL!	#NULL!	2	18	1	44	2	2	1	4	3	#NULL!	#NULL!
D131	1	1.94	0.69	40	0	27.5482	75	2	15	2	58	2	1	4	#NULL!	2	0	0
D131	2	2.84	0.6	240	1	#NULL!	#NULL!	2	15	2	58	2	1	4	#NULL!	2	#NULL!	#NULL!
D131	3	2.04	0.78	310	1	27.9155	76	2	15	2	58	2	1	4	#NULL!	2	1	1
D132	1	0	0	120	0	40.4541	134	1	16	1	44	1	1	4	1	1	0	0
D132	2	1	0.74	430	1	#NULL!	#NULL!	1	16	1	44	1	1	4	1	1	#NULL!	#NULL!
D132	3	0.9	0.44	450	1	38.9446	129	1	16	1	44	1	1	4	1	1	1	0
D133	1	1.68	0.29	60	0	34.0136	96	1	12	1	41	2	2	4	4	2	#NULL!	#NULL!
D133	2	1.1	1.34	100	0	#NULL!	#NULL!	1	12	1	41	2	2	4	4	2	#NULL!	#NULL!
D133	3	#NULL!	#NULL!	#NULL!	#NULL!	#NULL!	#NULL!	1	12	1	41	2	2	4	4	2	#NULL!	#NULL!
D134	1	2.6	0.28	0	0	25.6544	69	1	12	2	45	2	2	3	3	1	0	0
D134	2	1.13	0.06	0	0	#NULL!	#NULL!	1	12	2	45	2	2	3	3	1	#NULL!	#NULL!
D134	3	1.16	0.06	0	0	24.9108	67	1	12	2	45	2	2	3	3	1	0	0
D135	1	3	0	20	0	28.1625	73	2	16	1	56	2	1	1	#NULL!	2	#NULL!	#NULL!
D135	2	#NULL!	#NULL!	#NULL!	#NULL!	#NULL!	#NULL!	2	16	1	56	2	1	1	#NULL!	2	#NULL!	#NULL!
D135	3	#NULL!	#NULL!	#NULL!	#NULL!	#NULL!	#NULL!	2	16	1	56	2	1	1	#NULL!	2	#NULL!	#NULL!
D136	1	3.8	0.44	160	1	29.7576	82	2	15	2	40	2	2	4	3	2	#NULL!	#NULL!
D136	2	#NULL!	#NULL!	#NULL!	#NULL!	#NULL!	#NULL!	2	15	2	40	2	2	4	3	2	#NULL!	#NULL!
D136	3	#NULL!	#NULL!	#NULL!	#NULL!	#NULL!	#NULL!	2	15	2	40	2	2	4	3	2	#NULL!	#NULL!
D137	1	0.14	0	60	0	47.6891	133	1	17	1	53	2	2	4	3	1	0	0
D137	2	1.02	0.3	170	1	#NULL!	#NULL!	1	17	1	53	2	2	4	3	1	#NULL!	#NULL!
D137	3	1.18	0.66	230	1	47.6891	133	1	17	1	53	2	2	4	3	1	0	1
D138	1	0.37	0.34	20	0	22.1453	64	2	13	1	54	2	2	1	4	2	#NULL!	#NULL!
D138	2	#NULL!	#NULL!	#NULL!	#NULL!	#NULL!	#NULL!	2	13	1	54	2	2	1	4	2	#NULL!	#NULL!
D138	3	#NULL!	#NULL!	#NULL!	#NULL!	#NULL!	#NULL!	2	13	1	54	2	2	1	4	2	#NULL!	#NULL!
D139	1	1.07	2.3	0	0	47.6108	110	2	23	3	61	2	1	4	4	3	#NULL!	#NULL!
D139	2	#NULL!	#NULL!	#NULL!	#NULL!	#NULL!	#NULL!	2	23	3	61	2	1	4	4	3	#NULL!	#NULL!
D139	3	#NULL!	#NULL!	#NULL!	#NULL!	#NULL!	#NULL!	2	23	3	61	2	1	4	4	3	#NULL!	#NULL!
D140	1	0	0.14	240	1	28.7197	83	1	19	3	59	2	2	4	1	1	0	0
D140	2	0.77	0.91	180	1	#NULL!	#NULL!	1	19	3	59	2	2	4	1	1	#NULL!	#NULL!
D140	3	1.01	0.93	620	1	28.7197	83	1	19	3	59	2	2	4	1	1	0	0
D141	1	1.3	0.4	470	1	29.3878	90	2	26	1	62	1	1	4	1	3	#NULL!	#NULL!
D141	2	1.48	0.3	300	1	#NULL!	#NULL!	2	26	1	62	1	1	4	1	3	#NULL!	#NULL!
D141	3	#NULL!	#NULL!	#NULL!	#NULL!	#NULL!	#NULL!	2	26	1	62	1	1	4	1	3	#NULL!	#NULL!
D143	1	5.66	4.36	60	0	32.8125	84	1	23	1	56	2	1	4	3	1	0	0
D143	2	9.6	2.14	320	1	#NULL!	#NULL!	1	23	1	56	2	1	4	3	1	#NULL!	#NULL!
D143	3	8.44	0.77	210	1	31.6406	81	1	23	1	56	2	1	4	3	1	1	0
D144	1	2.8	0.6	330	1	28.3737	82	2	15	3	60	2	1	4	3	2	#NULL!	#NULL!
D144	2	#NULL!	#NULL!	#NULL!	#NULL!	#NULL!	#NULL!	2	15	3	60	2	1	4	3	2	#NULL!	#NULL!
D144	3	#NULL!	#NULL!	#NULL!	#NULL!	#NULL!	#NULL!	2	15	3	60	2	1	4	3	2	#NULL!	#NULL!
D145	1	3.14	0	0	0	29.0688	85	2	16	2	56	2	2	1	1	2	#NULL!	#NULL!
D145	2	#NULL!	#NULL!	#NULL!	#NULL!	#NULL!	#NULL!	2	16	2	56	2	2	1	1	2	#NULL!	#NULL!
D145	3	#NULL!	#NULL!	#NULL!	#NULL!	#NULL!	#NULL!	2	16	2	56	2	2	1	1	2	#NULL!	#NULL!
D146	1	0	0	180	1	36.7309	100	2	15	1	62	2	1	4	1	1	#NULL!	#NULL!
D146	2	#NULL!	#NULL!	#NULL!	#NULL!	#NULL!	#NULL!	2	15	1	62	2	1	4	1	1	#NULL!	#NULL!
D146	3	2	1.3	40	0	33.0579	90	2	15	1	62	2	1	4	1	1	#NULL!	#NULL!
D148	1	2.49	0.36	90	0	45.2652	113	1	17	1	39	2	1	1	1	1	0	0
D148	2	3.5	0.66	270	1	#NULL!	#NULL!	1	17	1	39	2	1	1	1	1	#NULL!	#NULL!
D148	3	4.63	0.36	480	1	44.0635	110	1	17	1	39	2	1	1	1	1	0	1
D149	1	0.16	0.33	100	0	33.771	107	2	16	3	61	2	1	4	1	1	0	0
D149	2	0.74	0.69	120	0	#NULL!	#NULL!	2	16	3	61	2	1	4	1	1	#NULL!	#NULL!
D149	3	1.3	2.09	1100	1	31.2461	99	2	16	3	61	2	1	4	1	1	0	0
D150	1	0	0.14	90	0	24.3323	86	1	14	2	38	2	1	4	3	2	0	0
D150	2	3.3	1.67	140	0	#NULL!	#NULL!	1	14	2	38	2	1	4	3	2	#NULL!	#NULL!
D150	3	4.44	2.42	360	1	24.6152	87	1	14	2	38	2	1	4	3	2	0	0
D151	1	0	0	560	1	27.7743	88	1	12	1	55	1	1	4	1	3	0	0
D151	2	5.6	1.5	350	1	#NULL!	#NULL!	1	12	1	55	1	1	4	1	3	#NULL!	#NULL!
D151	3	3.7	0.94	490	1	27.4587	87	1	12	1	55	1	1	4	1	3	0	1
D152	1	0.87	0.56	220	1	36.4198	118	2	15	2	49	1	1	4	3	1	#NULL!	#NULL!
D152	2	#NULL!	#NULL!	#NULL!	#NULL!	#NULL!	#NULL!	2	15	2	49	1	1	4	3	1	#NULL!	#NULL!
D152	3	#NULL!	#NULL!	#NULL!	#NULL!	#NULL!	#NULL!	2	15	2	49	1	1	4	3	1	#NULL!	#NULL!
D153	1	0.33	0.14	380	1	31.2488	79	2	14	1	40	2	1	4	1	1	#NULL!	#NULL!
D153	2	1.69	0.4	350	1	#NULL!	#NULL!	2	14	1	40	2	1	4	1	1	#NULL!	#NULL!
D153	3	#NULL!	#NULL!	#NULL!	#NULL!	#NULL!	#NULL!	2	14	1	40	2	1	4	1	1	#NULL!	#NULL!
D154	1	0	0	10	0	38.1042	105	1	23	1	57	2	1	4	1	1	#NULL!	#NULL!
D154	2	3.36	3.22	30	0	#NULL!	#NULL!	1	23	1	57	2	1	4	1	1	#NULL!	#NULL!
D154	3	#NULL!	#NULL!	#NULL!	#NULL!	#NULL!	#NULL!	1	23	1	57	2	1	4	1	1	#NULL!	#NULL!
D155	1	4.28	2.77	630	1	25.4767	62	2	17	1	56	2	1	4	3	1	#NULL!	#NULL!
D155	2	1	5.15	520	1	#NULL!	#NULL!	2	17	1	56	2	1	4	3	1	#NULL!	#NULL!
D155	3	#NULL!	#NULL!	#NULL!	#NULL!	#NULL!	#NULL!	2	17	1	56	2	1	4	3	1	#NULL!	#NULL!
D156	1	2.64	3.14	190	1	29.3848	80	2	12	2	66	2	2	4	1	1	#NULL!	#NULL!
D156	2	#NULL!	#NULL!	#NULL!	#NULL!	#NULL!	#NULL!	2	12	2	66	2	2	4	1	1	#NULL!	#NULL!
D156	3	3.96	3.48	190	1	29.0174	79	2	12	2	66	2	2	4	1	1	#NULL!	#NULL!
D157	1	0	0	390	1	30.4705	86	1	14	2	62	1	1	4	1	1	#NULL!	#NULL!
D157	2	#NULL!	#NULL!	#NULL!	#NULL!	#NULL!	#NULL!	1	14	2	62	1	1	4	1	1	#NULL!	#NULL!
D157	3	#NULL!	#NULL!	#NULL!	#NULL!	#NULL!	#NULL!	1	14	2	62	1	1	4	1	1	#NULL!	#NULL!
D158	1	1	0.48	40	0	34.7975	114	1	17	2	36	1	1	3	3	1	#NULL!	#NULL!
D158	2	#NULL!	#NULL!	#NULL!	#NULL!	#NULL!	#NULL!	1	17	2	36	1	1	3	3	1	#NULL!	#NULL!
D158	3	#NULL!	#NULL!	#NULL!	#NULL!	#NULL!	#NULL!	1	17	2	36	1	1	3	3	1	#NULL!	#NULL!
D159	1	0	0	330	1	40.7713	111	2	14	2	39	2	1	4	1	2	#NULL!	#NULL!
D159	2	#NULL!	#NULL!	#NULL!	#NULL!	#NULL!	#NULL!	2	14	2	39	2	1	4	1	2	#NULL!	#NULL!
D159	3	1.89	1.94	330	1	36.7309	100	2	14	2	39	2	1	4	1	2	#NULL!	#NULL!
D160	1	0	0	0	0	24.8016	70	1	13	1	50	2	1	4	1	1	0	0
D160	2	1.17	1.06	0	0	#NULL!	#NULL!	1	13	1	50	2	1	4	1	1	#NULL!	#NULL!
D160	3	2.69	3.33	100	0	25.5102	72	1	13	1	50	2	1	4	1	1	0	0
D161	1	2.4	3.24	80	0	25.2493	80	2	13	1	48	2	2	4	#NULL!	1	#NULL!	#NULL!
D161	2	#NULL!	#NULL!	#NULL!	#NULL!	#NULL!	#NULL!	2	13	1	48	2	2	4	#NULL!	1	#NULL!	#NULL!
D161	3	#NULL!	#NULL!	#NULL!	#NULL!	#NULL!	#NULL!	2	13	1	48	2	2	4	#NULL!	1	#NULL!	#NULL!
D162	1	1.14	0.3	720	1	47.4773	134	2	12	3	35	1	1	1	1	1	#NULL!	#NULL!
D162	2	#NULL!	#NULL!	#NULL!	#NULL!	#NULL!	#NULL!	2	12	3	35	1	1	1	1	1	#NULL!	#NULL!
D162	3	3.04	1.3	240	1	46.7687	132	2	12	3	35	1	1	1	1	1	#NULL!	#NULL!
D163	1	6.87	2.84	180	1	29.3031	96	1	22	2	67	1	2	4	#NULL!	2	0	0
D163	2	4.6	1.34	160	1	#NULL!	#NULL!	1	22	2	67	1	2	4	#NULL!	2	#NULL!	#NULL!
D163	3	4.99	1.01	180	1	29.6084	97	1	22	2	67	1	2	4	#NULL!	2	1	0
D164	1	3.64	1.6	390	1	24.5089	70	1	13	3	46	2	1	4	3	2	0	0
D164	2	5.8	1.74	310	1	#NULL!	#NULL!	1	13	3	46	2	1	4	3	2	#NULL!	#NULL!
D164	3	5.88	2.24	250	1	24.5089	70	1	13	3	46	2	1	4	3	2	0	1
D165	1	0	0	40	0	35.9245	83	1	14	1	36	2	2	4	3	1	0	0
D165	2	3.64	0.36	20	0	#NULL!	#NULL!	1	14	1	36	2	2	4	3	1	#NULL!	#NULL!
D165	3	5.37	0.52	20	0	36.3573	84	1	14	1	36	2	2	4	3	1	0	1
D166	1	0	2.14	120	0	43.8707	139	2	17	1	46	1	1	4	1	1	#NULL!	#NULL!
D166	2	2.48	2.34	260	1	#NULL!	#NULL!	2	17	1	46	1	1	4	1	1	#NULL!	#NULL!
D166	3	#NULL!	#NULL!	#NULL!	#NULL!	#NULL!	#NULL!	2	17	1	46	1	1	4	1	1	#NULL!	#NULL!
D167	1	0.36	0	720	1	35.7012	88	1	16	1	54	1	1	4	1	1	0	0
D167	2	1.08	1.42	630	1	#NULL!	#NULL!	1	16	1	54	1	1	4	1	1	#NULL!	#NULL!
D167	3	0.5	0.8	360	1	32.05	79	1	16	1	54	1	1	4	1	1	1	0
D168	1	0	0	360	1	27.7489	96	2	18	2	41	1	1	4	1	1	0	0
D168	2	0.98	0.8	460	1	#NULL!	#NULL!	2	18	2	41	1	1	4	1	1	#NULL!	#NULL!
D168	3	1.02	0.5	360	1	28.327	98	2	18	2	41	1	1	4	1	1	1	1
D169	1	1	0	0	0	30.478	85	2	23	3	44	1	2	4	1	1	0	0
D169	2	1.62	2.44	120	0	#NULL!	#NULL!	2	23	3	44	1	2	4	1	1	#NULL!	#NULL!
D169	3	1.88	2.3	120	0	30.478	85	2	23	3	44	1	2	4	1	1	1	0
D170	1	0	0	80	0	24.093	68	1	13	1	52	2	1	4	#NULL!	1	#NULL!	#NULL!
D170	2	#NULL!	#NULL!	#NULL!	#NULL!	#NULL!	#NULL!	1	13	1	52	2	1	4	#NULL!	1	#NULL!	#NULL!
D170	3	#NULL!	#NULL!	#NULL!	#NULL!	#NULL!	#NULL!	1	13	1	52	2	1	4	#NULL!	1	#NULL!	#NULL!
D171	1	0.24	0	150	1	32.526	94	2	18	1	61	2	2	4	1	1	#NULL!	#NULL!
D171	2	#NULL!	#NULL!	#NULL!	#NULL!	#NULL!	#NULL!	2	18	1	61	2	2	4	1	1	#NULL!	#NULL!
D171	3	7	2.7	260	1	32.526	94	2	18	1	61	2	2	4	1	1	#NULL!	#NULL!
D172	1	0	0	50	0	43.102	129	1	24	3	45	2	2	4	4	1	0	0
D172	2	3.5	0.84	20	0	#NULL!	#NULL!	1	24	3	45	2	2	4	4	1	#NULL!	#NULL!
D172	3	2.99	0.16	0	0	42.7679	128	1	24	3	45	2	2	4	4	1	1	1
D173	1	8.74	4	360	1	19.8347	54	2	12	1	45	2	1	3	1	1	0	0
D173	2	5.74	3.14	370	1	#NULL!	#NULL!	2	12	1	45	2	1	3	1	1	#NULL!	#NULL!
D173	3	8.74	3.3	570	1	19.8347	54	2	12	1	45	2	1	3	1	1	0	0
D174	1	1.54	0.83	240	0	33.5153	105	1	17	1	37	1	1	4	1	1	0	0
D174	2	2.18	0.83	300	1	#NULL!	#NULL!	1	17	1	37	1	1	4	1	1	#NULL!	#NULL!
D174	3	1.94	0.78	390	1	33.5153	105	1	17	1	37	1	1	4	1	1	1	0
D175	1	0	0	620	1	29.8877	99	2	13	3	56	2	2	4	1	1	#NULL!	#NULL!
D175	2	#NULL!	#NULL!	#NULL!	#NULL!	#NULL!	#NULL!	2	13	3	56	2	2	4	1	1	#NULL!	#NULL!
D175	3	1.6	1.1	100	0	31.6991	105	2	13	3	56	2	2	4	1	1	#NULL!	#NULL!
D176	1	0.3	0.14	340	1	39.6571	99	2	15	1	59	2	1	4	1	1	#NULL!	#NULL!
D176	2	2.12	2.43	240	1	#NULL!	#NULL!	2	15	1	59	2	1	4	1	1	#NULL!	#NULL!
D176	3	#NULL!	#NULL!	#NULL!	#NULL!	#NULL!	#NULL!	2	15	1	59	2	1	4	1	1	#NULL!	#NULL!
D177	1	1	0.24	120	0	24.8016	70	1	13	2	61	2	1	4	1	1	0	0
D177	2	2.26	2.63	540	1	#NULL!	#NULL!	1	13	2	61	2	1	4	1	1	#NULL!	#NULL!
D177	3	4.99	2.8	540	1	24.8016	70	1	13	2	61	2	1	4	1	1	1	1
D178	1	0	0.14	420	1	27.4725	91	1	13	1	43	1	1	4	1	1	0	0
D178	2	4.3	1.58	530	1	#NULL!	#NULL!	1	13	1	43	1	1	4	1	1	#NULL!	#NULL!
D178	3	6.68	2.69	380	1	27.1706	90	1	13	1	43	1	1	4	1	1	1	0
D179	1	0	0	90	0	28.4082	87	1	18	2	59	1	1	3	3	1	0	0
D179	2	2.38	3.26	70	0	#NULL!	#NULL!	1	18	2	59	1	1	3	3	1	#NULL!	#NULL!
D179	3	6.76	3.74	360	1	28.0816	86	1	18	2	59	1	1	3	3	1	0	0
D180	1	0.18	0.18	450	1	24.0055	63	1	21	1	65	2	1	#NULL!	3	3	0	0
D180	2	1.8	3.3	0	0	#NULL!	#NULL!	1	21	1	65	2	1	#NULL!	3	3	#NULL!	#NULL!
D180	3	2.04	4.3	490	1	24.3865	64	1	21	1	65	2	1	#NULL!	3	3	1	1
D181	1	4.2	1.94	300	1	25.7276	77	2	14	1	45	2	1	4	1	2	#NULL!	#NULL!
D181	2	#NULL!	#NULL!	#NULL!	#NULL!	#NULL!	#NULL!	2	14	1	45	2	1	4	1	2	#NULL!	#NULL!
D181	3	#NULL!	#NULL!	#NULL!	#NULL!	#NULL!	#NULL!	2	14	1	45	2	1	4	1	2	#NULL!	#NULL!
D183	1	0.14	0	80	0	34.0136	96	2	16	3	63	1	1	3	1	1	#NULL!	#NULL!
D183	2	#NULL!	#NULL!	#NULL!	#NULL!	#NULL!	#NULL!	2	16	3	63	1	1	3	1	1	#NULL!	#NULL!
D183	3	#NULL!	#NULL!	#NULL!	#NULL!	#NULL!	#NULL!	2	16	3	63	1	1	3	1	1	#NULL!	#NULL!
D184	1	1.26	0.84	250	1	39.2565	98	2	20	3	51	2	2	1	4	1	#NULL!	#NULL!
D184	2	#NULL!	#NULL!	#NULL!	#NULL!	#NULL!	#NULL!	2	20	3	51	2	2	1	4	1	#NULL!	#NULL!
D184	3	#NULL!	#NULL!	#NULL!	#NULL!	#NULL!	#NULL!	2	20	3	51	2	2	1	4	1	#NULL!	#NULL!
D185	1	0	0	90	0	40.1592	112	1	14	1	46	2	1	4	1	1	0	0
D185	2	1.78	0.3	450	1	#NULL!	#NULL!	1	14	1	46	2	1	4	1	1	#NULL!	#NULL!
D185	3	1.12	0.14	240	1	39.4421	110	1	14	1	46	2	1	4	1	1	0	0
D186	1	0	0	100	0	28.9062	74	2	12	1	56	2	2	1	3	1	#NULL!	#NULL!
D186	2	#NULL!	#NULL!	#NULL!	#NULL!	#NULL!	#NULL!	2	12	1	56	2	2	1	3	1	#NULL!	#NULL!
D186	3	#NULL!	#NULL!	#NULL!	#NULL!	#NULL!	#NULL!	2	12	1	56	2	2	1	3	1	#NULL!	#NULL!
D187	1	0.18	0.18	420	1	38.0548	95	2	27	3	63	2	2	1	#NULL!	1	#NULL!	#NULL!
D187	2	#NULL!	#NULL!	#NULL!	#NULL!	#NULL!	#NULL!	2	27	3	63	2	2	1	#NULL!	1	#NULL!	#NULL!
D187	3	#NULL!	#NULL!	#NULL!	#NULL!	#NULL!	#NULL!	2	27	3	63	2	2	1	#NULL!	1	#NULL!	#NULL!
D188	1	0	0.14	40	0	29.6158	73	2	13	2	46	2	1	3	#NULL!	2	#NULL!	#NULL!
D188	2	1.09	0.69	50	0	#NULL!	#NULL!	2	13	2	46	2	1	3	#NULL!	2	#NULL!	#NULL!
D188	3	#NULL!	#NULL!	#NULL!	#NULL!	#NULL!	#NULL!	2	13	2	46	2	1	3	#NULL!	2	#NULL!	#NULL!
D189	1	1.64	1.12	30	0	30.4272	75	1	14	1	35	2	2	4	4	2	#NULL!	#NULL!
D189	2	1.32	0.45	60	0	#NULL!	#NULL!	1	14	1	35	2	2	4	4	2	#NULL!	#NULL!
D189	3	#NULL!	#NULL!	#NULL!	#NULL!	#NULL!	#NULL!	1	14	1	35	2	2	4	4	2	#NULL!	#NULL!
D190	1	0	0	90	0	34.1311	82	1	14	1	62	2	2	1	4	1	0	0
D190	2	2.9	3.04	10	0	#NULL!	#NULL!	1	14	1	62	2	2	1	4	1	#NULL!	#NULL!
D190	3	2.74	1.9	100	0	34.5473	83	1	14	1	62	2	2	1	4	1	1	0
D191	1	0	0.13	480	1	27.6361	78	1	14	1	60	1	1	4	#NULL!	1	#NULL!	#NULL!
D191	2	5.14	4.44	750	1	#NULL!	#NULL!	1	14	1	60	1	1	4	#NULL!	1	#NULL!	#NULL!
D191	3	#NULL!	#NULL!	#NULL!	#NULL!	#NULL!	#NULL!	1	14	1	60	1	1	4	#NULL!	1	#NULL!	#NULL!
D192	1	0	0	80	0	27.0169	79	2	12	3	52	2	1	1	1	1	#NULL!	#NULL!
D192	2	#NULL!	#NULL!	#NULL!	#NULL!	#NULL!	#NULL!	2	12	3	52	2	1	1	1	1	#NULL!	#NULL!
D192	3	#NULL!	#NULL!	#NULL!	#NULL!	#NULL!	#NULL!	2	12	3	52	2	1	1	1	1	#NULL!	#NULL!
D193	1	0.14	0	0	0	26.493	83	1	12	1	57	2	1	4	1	1	0	0
D193	2	1.56	2.12	900	1	#NULL!	#NULL!	1	12	1	57	2	1	4	1	1	#NULL!	#NULL!
D193	3	0.93	2.12	900	1	25.5354	80	1	12	1	57	2	1	4	1	1	0	1
D194	1	0.3	2	1140	1	28.634	98	1	12	1	41	1	1	4	1	2	0	0
D194	2	10.54	1.3	1080	1	#NULL!	#NULL!	1	12	1	41	1	1	4	1	2	#NULL!	#NULL!
D194	3	5.24	0.79	1320	1	24.8356	85	1	12	1	41	1	1	4	1	2	0	1
D195	1	2.24	1.02	150	1	44.0635	110	2	21	3	56	2	1	4	3	1	#NULL!	#NULL!
D195	2	0.83	0.32	150	1	#NULL!	#NULL!	2	21	3	56	2	1	4	3	1	#NULL!	#NULL!
D195	3	#NULL!	#NULL!	#NULL!	#NULL!	#NULL!	#NULL!	2	21	3	56	2	1	4	3	1	#NULL!	#NULL!
D196	1	8.14	0.39	60	0	31.5721	87	2	13	3	38	2	1	1	1	2	#NULL!	#NULL!
D196	2	#NULL!	#NULL!	#NULL!	#NULL!	#NULL!	#NULL!	2	13	3	38	2	1	1	1	2	#NULL!	#NULL!
D196	3	#NULL!	#NULL!	#NULL!	#NULL!	#NULL!	#NULL!	2	13	3	38	2	1	1	1	2	#NULL!	#NULL!
D197	1	0.14	0.3	300	1	22.1453	64	1	12	2	49	1	1	4	4	3	#NULL!	#NULL!
D197	2	#NULL!	#NULL!	#NULL!	#NULL!	#NULL!	#NULL!	1	12	2	49	1	1	4	4	3	#NULL!	#NULL!
D197	3	7.33	6.98	450	1	20.7612	60	1	12	2	49	1	1	4	4	3	#NULL!	#NULL!
D198	1	0	0	0	0	34.049	85	1	19	1	61	2	1	4	1	1	0	0
D198	2	2.93	0.17	240	1	#NULL!	#NULL!	1	19	1	61	2	1	4	1	1	#NULL!	#NULL!
D198	3	2.5	0.14	120	0	31.245	78	1	19	1	61	2	1	4	1	1	1	1
D199	1	0	0	410	1	28.699	81	2	16	1	64	2	1	1	4	3	#NULL!	#NULL!
D199	2	#NULL!	#NULL!	#NULL!	#NULL!	#NULL!	#NULL!	2	16	1	64	2	1	1	4	3	#NULL!	#NULL!
D199	3	#NULL!	#NULL!	#NULL!	#NULL!	#NULL!	#NULL!	2	16	1	64	2	1	1	4	3	#NULL!	#NULL!
D200	1	0	0	210	1	35.1562	90	2	12	1	56	2	1	3	1	1	#NULL!	#NULL!
D200	2	#NULL!	#NULL!	#NULL!	#NULL!	#NULL!	#NULL!	2	12	1	56	2	1	3	1	1	#NULL!	#NULL!
D200	3	#NULL!	#NULL!	#NULL!	#NULL!	#NULL!	#NULL!	2	12	1	56	2	1	3	1	1	#NULL!	#NULL!
D201	1	0	0	40	0	36.1682	107	1	13	1	50	2	2	4	#NULL!	1	0	0
D201	2	3.56	2.28	80	0	#NULL!	#NULL!	1	13	1	50	2	2	4	#NULL!	1	#NULL!	#NULL!
D201	3	0.82	1.64	40	0	35.4922	105	1	13	1	50	2	2	4	#NULL!	1	0	0
D202	1	4.74	3.6	240	1	27.5312	67	1	17	1	67	2	1	1	1	2	0	0
D202	2	2.9	0.93	210	1	#NULL!	#NULL!	1	17	1	67	2	1	1	1	2	#NULL!	#NULL!
D202	3	2.88	2.66	160	0	27.1203	66	1	17	1	67	2	1	1	1	2	1	1
D203	1	0.28	0.14	550	1	24.0055	63	2	15	3	56	2	#NULL!	1	3	1	#NULL!	#NULL!
D203	2	#NULL!	#NULL!	#NULL!	#NULL!	#NULL!	#NULL!	2	15	3	56	2	#NULL!	1	3	1	#NULL!	#NULL!
D203	3	#NULL!	#NULL!	#NULL!	#NULL!	#NULL!	#NULL!	2	15	3	56	2	#NULL!	1	3	1	#NULL!	#NULL!
D204	1	0	0	40	0	33.7477	79	1	15	1	53	2	2	4	1	1	#NULL!	#NULL!
D204	2	#NULL!	#NULL!	#NULL!	#NULL!	#NULL!	#NULL!	1	15	1	53	2	2	4	1	1	#NULL!	#NULL!
D204	3	#NULL!	#NULL!	#NULL!	#NULL!	#NULL!	#NULL!	1	15	1	53	2	2	4	1	1	#NULL!	#NULL!
D205	1	5.72	2.14	40	0	35.4564	83	2	12	1	60	2	1	1	3	3	0	0
D205	2	4.64	2	70	0	#NULL!	#NULL!	2	12	1	60	2	1	1	3	3	#NULL!	#NULL!
D205	3	5.64	2.33	90	0	34.6021	81	2	12	1	60	2	1	1	3	3	1	1
D206	1	0.1	0	180	1	27.102	83	2	16	1	64	2	1	1	3	1	#NULL!	#NULL!
D206	2	#NULL!	#NULL!	#NULL!	#NULL!	#NULL!	#NULL!	2	16	1	64	2	1	1	3	1	#NULL!	#NULL!
D206	3	#NULL!	#NULL!	#NULL!	#NULL!	#NULL!	#NULL!	2	16	1	64	2	1	1	3	1	#NULL!	#NULL!
D207	1	1.13	0.44	690	1	38.2813	98	1	12	2	43	2	1	3	4	3	#NULL!	#NULL!
D207	2	#NULL!	#NULL!	#NULL!	#NULL!	#NULL!	#NULL!	1	12	2	43	2	1	3	4	3	#NULL!	#NULL!
D207	3	1.8	0.88	700	1	37.8906	97	1	12	2	43	2	1	3	4	3	#NULL!	#NULL!
D208	1	0.14	0.06	490	1	26.8406	86	2	14	2	51	1	1	4	1	1	0	0
D208	2	2.24	2.5	570	1	#NULL!	#NULL!	2	14	2	51	1	1	4	1	1	#NULL!	#NULL!
D208	3	2.48	3.53	1050	1	26.8406	86	2	14	2	51	1	1	4	1	1	1	1
D209	1	0	0	280	1	34.0636	95	2	17	3	64	2	1	3	#NULL!	2	#NULL!	#NULL!
D209	2	2.5	1	500	1	#NULL!	#NULL!	2	17	3	64	2	1	3	#NULL!	2	#NULL!	#NULL!
D209	3	#NULL!	#NULL!	#NULL!	#NULL!	#NULL!	#NULL!	2	17	3	64	2	1	3	#NULL!	2	#NULL!	#NULL!
D210	1	2.58	4.44	80	0	35.8177	94	1	24	1	70	2	1	1	4	3	#NULL!	#NULL!
D210	2	#NULL!	#NULL!	#NULL!	#NULL!	#NULL!	#NULL!	1	24	1	70	2	1	1	4	3	#NULL!	#NULL!
D210	3	#NULL!	#NULL!	#NULL!	#NULL!	#NULL!	#NULL!	1	24	1	70	2	1	1	4	3	#NULL!	#NULL!
D211	1	0.84	0.28	460	1	23.3355	62	1	15	1	60	2	1	4	3	1	#NULL!	#NULL!
D211	2	#NULL!	#NULL!	#NULL!	#NULL!	#NULL!	#NULL!	1	15	1	60	2	1	4	3	1	#NULL!	#NULL!
D211	3	0.8	0.57	430	1	24.0882	64	1	15	1	60	2	1	4	3	1	#NULL!	#NULL!
D212	1	1.57	2.04	600	1	28.6501	78	2	12	2	39	2	2	4	3	1	0	0
D212	2	1.56	1.94	840	1	#NULL!	#NULL!	2	12	2	39	2	2	4	3	1	#NULL!	#NULL!
D212	3	1.8	1.88	900	1	29.0174	79	2	12	2	39	2	2	4	3	1	0	0
D214	1	7.6	2.12	330	1	35.6513	89	2	17	1	52	2	1	4	3	1	0	0
D214	2	7.54	2.06	120	0	#NULL!	#NULL!	2	17	1	52	2	1	4	3	1	#NULL!	#NULL!
D214	3	2.9	0.09	80	0	35.2508	88	2	17	1	52	2	1	4	3	1	1	1
D215	1	0.6	1	280	1	34.6861	120	2	14	3	37	1	1	4	1	1	0	0
D215	2	1.1	1.32	120	0	#NULL!	#NULL!	2	14	3	37	1	1	4	1	1	#NULL!	#NULL!
D215	3	1.17	2.32	180	1	33.5299	116	2	14	3	37	1	1	4	1	1	0	0
D216	1	0.3	0	140	0	37.9491	90	2	17	2	61	2	1	1	3	1	0	0
D216	2	4.3	1.1	60	0	#NULL!	#NULL!	2	17	2	61	2	1	1	3	1	#NULL!	#NULL!
D216	3	5.96	1.2	80	0	33.7325	80	2	17	2	61	2	1	1	3	1	1	1
D217	1	5.86	1.77	50	0	37.1135	106	2	24	2	49	2	1	4	4	2	#NULL!	#NULL!
D217	2	#NULL!	#NULL!	#NULL!	#NULL!	#NULL!	#NULL!	2	24	2	49	2	1	4	4	2	#NULL!	#NULL!
D217	3	#NULL!	#NULL!	#NULL!	#NULL!	#NULL!	#NULL!	2	24	2	49	2	1	4	4	2	#NULL!	#NULL!
D218	1	0.36	4.2	240	1	26.449	81	1	16	1	60	1	1	4	3	1	#NULL!	#NULL!
D218	2	#NULL!	#NULL!	#NULL!	#NULL!	#NULL!	#NULL!	1	16	1	60	1	1	4	3	1	#NULL!	#NULL!
D218	3	#NULL!	#NULL!	#NULL!	#NULL!	#NULL!	#NULL!	1	16	1	60	1	1	4	3	1	#NULL!	#NULL!
D219	1	0.15	0.18	40	0	27.2392	68	1	15	2	63	2	2	4	1	1	0	0
D219	2	0.56	0.44	10	0	#NULL!	#NULL!	1	15	2	63	2	2	4	1	1	#NULL!	#NULL!
D219	3	1.04	1.18	140	0	25.2363	63	1	15	2	63	2	2	4	1	1	0	0
D220	1	0.3	0.2	0	0	33.1398	105	1	18	2	54	2	1	4	1	1	0	0
D220	2	1.2	0.14	0	0	#NULL!	#NULL!	1	18	2	54	2	1	4	1	1	#NULL!	#NULL!
D220	3	2.03	1.23	0	0	32.1929	102	1	18	2	54	2	1	4	1	1	0	1
D221	1	0.3	0.1	20	0	37.223	86	1	21	1	56	2	1	1	1	1	#NULL!	#NULL!
D221	2	#NULL!	#NULL!	#NULL!	#NULL!	#NULL!	#NULL!	1	21	1	56	2	1	1	1	1	#NULL!	#NULL!
D221	3	#NULL!	#NULL!	#NULL!	#NULL!	#NULL!	#NULL!	1	21	1	56	2	1	1	1	1	#NULL!	#NULL!
D223	1	0.36	0.06	720	1	32.0988	104	1	16	2	57	1	1	3	1	1	0	0
D223	2	1.5	1.48	960	1	#NULL!	#NULL!	1	16	2	57	1	1	3	1	1	#NULL!	#NULL!
D223	3	1.5	0.74	880	1	30.8642	100	1	16	2	57	1	1	3	1	1	1	1
D224	1	1	2	330	1	40.0577	100	2	24	2	55	2	1	4	3	1	0	0
D224	2	9.03	2.3	120	0	#NULL!	#NULL!	2	24	2	55	2	1	4	3	1	#NULL!	#NULL!
D224	3	1.56	2.38	170	1	40.0577	100	2	24	2	55	2	1	4	3	1	1	1
D225	1	3.53	2.52	60	0	28.6851	80	1	15	3	60	2	1	4	3	2	#NULL!	#NULL!
D225	2	3.9	2.36	150	1	#NULL!	#NULL!	1	15	3	60	2	1	4	3	2	#NULL!	#NULL!
D225	3	#NULL!	#NULL!	#NULL!	#NULL!	#NULL!	#NULL!	1	15	3	60	2	1	4	3	2	#NULL!	#NULL!
D226	1	1.03	1.26	10	0	27.7769	89	2	15	2	52	2	2	4	3	2	#NULL!	#NULL!
D226	2	#NULL!	#NULL!	#NULL!	#NULL!	#NULL!	#NULL!	2	15	2	52	2	2	4	3	2	#NULL!	#NULL!
D226	3	#NULL!	#NULL!	#NULL!	#NULL!	#NULL!	#NULL!	2	15	2	52	2	2	4	3	2	#NULL!	#NULL!
D227	1	6.03	2.33	40	0	44.2209	109	1	20	2	40	2	1	1	3	3	#NULL!	#NULL!
D227	2	6.3	0.9	170	1	#NULL!	#NULL!	1	20	2	40	2	1	1	3	3	#NULL!	#NULL!
D227	3	#NULL!	#NULL!	#NULL!	#NULL!	#NULL!	#NULL!	1	20	2	40	2	1	1	3	3	#NULL!	#NULL!
D228	1	5.17	0.03	0	0	39.9584	96	2	20	2	61	2	1	1	#NULL!	1	0	0
D228	2	2.28	0.42	0	0	#NULL!	#NULL!	2	20	2	61	2	1	1	#NULL!	1	#NULL!	#NULL!
D228	3	6.24	0.28	50	0	39.5421	95	2	20	2	61	2	1	1	#NULL!	1	1	1
D229	1	0	0	90	0	25.9695	60	1	13	3	53	2	2	4	3	1	#NULL!	#NULL!
D229	2	#NULL!	#NULL!	#NULL!	#NULL!	#NULL!	#NULL!	1	13	3	53	2	2	4	3	1	#NULL!	#NULL!
D229	3	#NULL!	#NULL!	#NULL!	#NULL!	#NULL!	#NULL!	1	13	3	53	2	2	4	3	1	#NULL!	#NULL!
D230	1	0	0	150	1	41.4694	127	1	13	2	44	2	2	4	#NULL!	1	#NULL!	#NULL!
D230	2	#NULL!	#NULL!	#NULL!	#NULL!	#NULL!	#NULL!	1	13	2	44	2	2	4	#NULL!	1	#NULL!	#NULL!
D230	3	#NULL!	#NULL!	#NULL!	#NULL!	#NULL!	#NULL!	1	13	2	44	2	2	4	#NULL!	1	#NULL!	#NULL!
D231	1	0	0	0	0	43.0277	120	1	16	3	39	2	1	4	1	1	0	0
D231	2	2.44	0.43	0	0	#NULL!	#NULL!	1	16	3	39	2	1	4	1	1	#NULL!	#NULL!
D231	3	3.58	0.44	20	0	44.462	124	1	16	3	39	2	1	4	1	1	0	0
D233	1	0.6	0.56	160	0	30.6293	68	2	16	3	66	2	1	1	4	3	0	0
D233	2	2.04	0.74	290	1	#NULL!	#NULL!	2	16	3	66	2	1	1	4	3	#NULL!	#NULL!
D233	3	1.18	2.09	180	1	30.6293	68	2	16	3	66	2	1	1	4	3	1	0
D234	1	4.42	2.26	210	1	33.0904	89	2	22	2	50	2	2	4	3	1	#NULL!	#NULL!
D234	2	3.18	0.63	560	1	#NULL!	#NULL!	2	22	2	50	2	2	4	3	1	#NULL!	#NULL!
D234	3	#NULL!	#NULL!	#NULL!	#NULL!	#NULL!	#NULL!	2	22	2	50	2	2	4	3	1	#NULL!	#NULL!
D235	1	0	0	60	0	30.7787	90	2	18	2	68	2	2	4	3	1	0	0
D235	2	2.04	0.44	150	1	#NULL!	#NULL!	2	18	2	68	2	2	4	3	1	#NULL!	#NULL!
D235	3	5.8	0.74	240	1	30.0947	88	2	18	2	68	2	2	4	3	1	1	1
D236	1	0	0	740	1	29.2839	97	1	14	3	51	1	1	3	1	1	#NULL!	#NULL!
D236	2	1.57	1.03	690	1	#NULL!	#NULL!	1	14	3	51	1	1	3	1	1	#NULL!	#NULL!
D236	3	#NULL!	#NULL!	#NULL!	#NULL!	#NULL!	#NULL!	1	14	3	51	1	1	3	1	1	#NULL!	#NULL!
D237	1	0	0	430	1	34.2058	92	1	17	2	50	2	1	4	1	1	0	0
D237	2	1.89	0.45	470	1	#NULL!	#NULL!	1	17	2	50	2	1	4	1	1	#NULL!	#NULL!
D237	3	4.94	0.42	480	1	30.8596	83	1	17	2	50	2	1	4	1	1	1	1
D238	1	0.14	0.14	30	0	39.7829	107	1	12	2	49	2	2	1	3	1	#NULL!	#NULL!
D238	2	1.04	0.24	70	0	#NULL!	#NULL!	1	12	2	49	2	2	1	3	1	#NULL!	#NULL!
D238	3	#NULL!	#NULL!	#NULL!	#NULL!	#NULL!	#NULL!	1	12	2	49	2	2	1	3	1	#NULL!	#NULL!
D239	1	0.36	0.36	90	0	34.5271	94	2	14	2	52	2	1	4	3	1	#NULL!	#NULL!
D239	2	#NULL!	#NULL!	#NULL!	#NULL!	#NULL!	#NULL!	2	14	2	52	2	1	4	3	1	#NULL!	#NULL!
D239	3	#NULL!	#NULL!	#NULL!	#NULL!	#NULL!	#NULL!	2	14	2	52	2	1	4	3	1	#NULL!	#NULL!
D240	1	0.13	0.17	270	1	33.2671	82	1	15	2	39	2	1	1	4	3	0	0
D240	2	5.74	4.33	570	1	#NULL!	#NULL!	1	15	2	39	2	1	1	4	3	#NULL!	#NULL!
D240	3	6.42	4.47	770	1	30.8329	76	1	15	2	39	2	1	1	4	3	1	1
D241	1	0	0	280	1	31.6443	78	1	18	2	57	2	2	3	4	1	#NULL!	#NULL!
D241	2	#NULL!	#NULL!	#NULL!	#NULL!	#NULL!	#NULL!	1	18	2	57	2	2	3	4	1	#NULL!	#NULL!
D241	3	#NULL!	#NULL!	#NULL!	#NULL!	#NULL!	#NULL!	1	18	2	57	2	2	3	4	1	#NULL!	#NULL!
D242	1	0	0	120	0	38.3032	120	2	18	2	56	2	1	4	1	1	#NULL!	#NULL!
D242	2	#NULL!	#NULL!	#NULL!	#NULL!	#NULL!	#NULL!	2	18	2	56	2	1	4	1	1	#NULL!	#NULL!
D242	3	#NULL!	#NULL!	#NULL!	#NULL!	#NULL!	#NULL!	2	18	2	56	2	1	4	1	1	#NULL!	#NULL!
D243	1	1	0.14	10	0	27.3797	81	2	12	2	41	2	1	4	#NULL!	1	0	0
D243	2	1.37	1.53	540	1	#NULL!	#NULL!	2	12	2	41	2	1	4	#NULL!	1	#NULL!	#NULL!
D243	3	2.18	1.74	530	1	27.3797	81	2	12	2	41	2	1	4	#NULL!	1	1	1
D244	1	0	0	120	0	27.1816	67	2	16	2	50	2	1	4	1	1	#NULL!	#NULL!
D244	2	#NULL!	#NULL!	#NULL!	#NULL!	#NULL!	#NULL!	2	16	2	50	2	1	4	1	1	#NULL!	#NULL!
D244	3	#NULL!	#NULL!	#NULL!	#NULL!	#NULL!	#NULL!	2	16	2	50	2	1	4	1	1	#NULL!	#NULL!
D245	1	0	0.03	50	0	30.4578	102	1	16	3	46	1	1	3	4	1	0	0
D245	2	3.84	0.64	40	0	#NULL!	#NULL!	1	16	3	46	1	1	3	4	1	#NULL!	#NULL!
D245	3	1.8	1.8	0	0	30.7564	103	1	16	3	46	1	1	3	4	1	1	0
D246	1	1.09	0	20	0	25.2092	72	2	12	3	38	1	1	4	1	1	0	0
D246	2	0.7	1.2	110	0	#NULL!	#NULL!	2	12	3	38	1	1	4	1	1	#NULL!	#NULL!
D246	3	1.25	0.46	30	0	25.5593	73	2	12	3	38	1	1	4	1	1	1	0
D247	1	3.48	5.04	720	1	30.9304	98	2	13	2	60	2	1	4	1	1	#NULL!	#NULL!
D247	2	#NULL!	#NULL!	#NULL!	#NULL!	#NULL!	#NULL!	2	13	2	60	2	1	4	1	1	#NULL!	#NULL!
D247	3	#NULL!	#NULL!	#NULL!	#NULL!	#NULL!	#NULL!	2	13	2	60	2	1	4	1	1	#NULL!	#NULL!
D248	1	0	2	750	1	35.8564	100	2	15	2	55	2	1	4	#NULL!	2	0	0
D248	2	3.59	2.54	870	1	#NULL!	#NULL!	2	15	2	55	2	1	4	#NULL!	2	#NULL!	#NULL!
D248	3	2.99	2.62	840	1	35.8564	100	2	15	2	55	2	1	4	#NULL!	2	1	1
D249	1	2.04	0.72	660	1	33.1452	111	2	12	2	36	1	2	3	1	1	#NULL!	#NULL!
D249	2	1.2	1.04	210	1	#NULL!	#NULL!	2	12	2	36	1	2	3	1	1	#NULL!	#NULL!
D249	3	#NULL!	#NULL!	#NULL!	#NULL!	#NULL!	#NULL!	2	12	2	36	1	2	3	1	1	#NULL!	#NULL!
D250	1	0	0.14	210	0	36.6526	101	1	12	2	40	2	2	4	3	1	0	0
D250	2	1.2	0.3	360	1	#NULL!	#NULL!	1	12	2	40	2	2	4	3	1	#NULL!	#NULL!
D250	3	1.2	0.3	330	1	33.0237	91	1	12	2	40	2	2	4	3	1	1	1
D251	1	0	0	0	0	32.1799	93	2	14	1	45	2	2	4	3	1	#NULL!	#NULL!
D251	2	1.15	1.3	80	0	#NULL!	#NULL!	2	14	1	45	2	2	4	3	1	#NULL!	#NULL!
D251	3	#NULL!	#NULL!	#NULL!	#NULL!	#NULL!	#NULL!	2	14	1	45	2	2	4	3	1	#NULL!	#NULL!
D252	1	0	0	50	0	31.2213	85	1	16	2	53	2	1	1	1	1	#NULL!	#NULL!
D252	2	#NULL!	#NULL!	#NULL!	#NULL!	#NULL!	#NULL!	1	16	2	53	2	1	1	1	1	#NULL!	#NULL!
D252	3	#NULL!	#NULL!	#NULL!	#NULL!	#NULL!	#NULL!	1	16	2	53	2	1	1	1	1	#NULL!	#NULL!
D253	1	1.99	1.4	660	1	27.0169	79	1	13	2	68	1	1	1	1	3	#NULL!	#NULL!
D253	2	#NULL!	#NULL!	#NULL!	#NULL!	#NULL!	#NULL!	1	13	2	68	1	1	1	1	3	#NULL!	#NULL!
D253	3	#NULL!	#NULL!	#NULL!	#NULL!	#NULL!	#NULL!	1	13	2	68	1	1	1	1	3	#NULL!	#NULL!
D254	1	0.14	0.33	330	1	28.0864	91	2	16	2	55	1	1	1	1	1	#NULL!	#NULL!
D254	2	0.23	0.24	300	1	#NULL!	#NULL!	2	16	2	55	1	1	1	1	1	#NULL!	#NULL!
D254	3	#NULL!	#NULL!	#NULL!	#NULL!	#NULL!	#NULL!	2	16	2	55	1	1	1	1	1	#NULL!	#NULL!
D255	1	0.14	0	120	0	34.245	74	1	14	2	50	2	1	4	#NULL!	2	0	0
D255	2	5.6	2.28	720	1	#NULL!	#NULL!	1	14	2	50	2	1	4	#NULL!	2	#NULL!	#NULL!
D255	3	4.04	2.2	270	1	34.7078	75	1	14	2	50	2	1	4	#NULL!	2	1	1
D256	1	0	0	300	1	26.2976	76	1	14	2	49	2	1	4	1	1	#NULL!	#NULL!
D256	2	2.51	1.2	540	1	#NULL!	#NULL!	1	14	2	49	2	1	4	1	1	#NULL!	#NULL!
D256	3	#NULL!	#NULL!	#NULL!	#NULL!	#NULL!	#NULL!	1	14	2	49	2	1	4	1	1	#NULL!	#NULL!
D257	1	0	0.3	60	0	39.0625	100	1	26	2	55	2	1	4	1	1	#NULL!	#NULL!
D257	2	#NULL!	#NULL!	#NULL!	#NULL!	#NULL!	#NULL!	1	26	2	55	2	1	4	1	1	#NULL!	#NULL!
D257	3	#NULL!	#NULL!	#NULL!	#NULL!	#NULL!	#NULL!	1	26	2	55	2	1	4	1	1	#NULL!	#NULL!
D258	1	0	1	0	0	35.1541	104	1	15	2	43	2	1	1	3	2	#NULL!	#NULL!
D258	2	#NULL!	#NULL!	#NULL!	#NULL!	#NULL!	#NULL!	1	15	2	43	2	1	1	3	2	#NULL!	#NULL!
D258	3	#NULL!	#NULL!	#NULL!	#NULL!	#NULL!	#NULL!	1	15	2	43	2	1	1	3	2	#NULL!	#NULL!
D259	1	0	1	160	1	27.2817	77	2	13	2	57	2	1	4	#NULL!	1	0	0
D259	2	5.42	3.74	1500	1	#NULL!	#NULL!	2	13	2	57	2	1	4	#NULL!	1	#NULL!	#NULL!
D259	3	4.94	5.2	750	1	26.5731	75	2	13	2	57	2	1	4	#NULL!	1	1	1
D260	1	0.1	0	540	1	27.1809	74	1	12	3	55	2	1	3	3	1	0	0
D260	2	4.28	2.3	840	1	#NULL!	#NULL!	1	12	3	55	2	1	3	3	1	#NULL!	#NULL!
D260	3	1.35	1.28	840	1	25.3444	69	1	12	3	55	2	1	3	3	1	1	1
D261	1	2.13	0.44	120	0	34.9368	117	2	14	2	45	1	1	4	1	1	0	0
D261	2	1.01	0.66	0	0	#NULL!	#NULL!	2	14	2	45	1	1	4	1	1	#NULL!	#NULL!
D261	3	1.34	0.72	150	1	34.6382	116	2	14	2	45	1	1	4	1	1	1	0
D262	1	3.26	2.15	250	0	41.7969	107	1	14	3	39	2	1	4	1	1	0	0
D262	2	5.04	1.74	160	0	#NULL!	#NULL!	1	14	3	39	2	1	4	1	1	#NULL!	#NULL!
D262	3	4.44	1.44	140	0	41.7969	107	1	14	3	39	2	1	4	1	1	0	0
D263	1	1.34	2.04	60	0	33.5153	105	2	22	2	62	1	2	4	1	1	#NULL!	#NULL!
D263	2	#NULL!	#NULL!	#NULL!	#NULL!	#NULL!	#NULL!	2	22	2	62	1	2	4	1	1	#NULL!	#NULL!
D263	3	#NULL!	#NULL!	#NULL!	#NULL!	#NULL!	#NULL!	2	22	2	62	1	2	4	1	1	#NULL!	#NULL!
D264	1	0	0	590	1	26.4463	72	1	15	2	56	2	1	4	1	1	#NULL!	#NULL!
D264	2	#NULL!	#NULL!	#NULL!	#NULL!	#NULL!	#NULL!	1	15	2	56	2	1	4	1	1	#NULL!	#NULL!
D264	3	#NULL!	#NULL!	#NULL!	#NULL!	#NULL!	#NULL!	1	15	2	56	2	1	4	1	1	#NULL!	#NULL!
D266	1	0.09	0	60	0	33.8741	90	2	12	2	53	2	1	4	3	1	0	0
D266	2	5.59	2.56	220	1	#NULL!	#NULL!	2	12	2	53	2	1	4	3	1	#NULL!	#NULL!
D266	3	1.94	1.17	260	1	32.3685	86	2	12	2	53	2	1	4	3	1	1	1
D267	1	0	0	840	1	27.102	83	1	13	2	64	1	1	4	1	1	#NULL!	#NULL!
D267	2	#NULL!	#NULL!	#NULL!	#NULL!	#NULL!	#NULL!	1	13	2	64	1	1	4	1	1	#NULL!	#NULL!
D267	3	#NULL!	#NULL!	#NULL!	#NULL!	#NULL!	#NULL!	1	13	2	64	1	1	4	1	1	#NULL!	#NULL!
D268	1	0	0.06	0	0	36.898	113	2	16	2	51	2	2	3	1	1	0	0
D268	2	1.34	1.42	100	0	#NULL!	#NULL!	2	16	2	51	2	2	3	1	1	#NULL!	#NULL!
D268	3	2.54	1.7	510	1	33.9592	104	2	16	2	51	2	2	3	1	1	0	1
D270	1	0.7	2.7	740	1	28.6661	96	2	13	2	41	1	1	4	1	1	0	0
D270	2	1.92	1.2	640	1	#NULL!	#NULL!	2	13	2	41	1	1	4	1	1	#NULL!	#NULL!
D270	3	1.8	1.3	780	1	28.3675	95	2	13	2	41	1	1	4	1	1	1	0
D271	1	0	0	190	1	25.711	65	1	13	2	49	2	1	3	3	2	0	0
D271	2	2.4	1.2	720	1	#NULL!	#NULL!	1	13	2	49	2	1	3	3	2	#NULL!	#NULL!
D271	3	1.78	0.9	200	1	26.1066	66	1	13	2	49	2	1	3	3	2	0	1
D272	1	3.97	1.05	160	0	36.2155	128	1	22	3	40	1	1	3	1	1	#NULL!	#NULL!
D272	2	#NULL!	#NULL!	#NULL!	#NULL!	#NULL!	#NULL!	1	22	3	40	1	1	3	1	1	#NULL!	#NULL!
D272	3	#NULL!	#NULL!	#NULL!	#NULL!	#NULL!	#NULL!	1	22	3	40	1	1	3	1	1	#NULL!	#NULL!
D273	1	0.36	0.36	630	1	36.4984	129	2	14	2	37	1	1	4	1	1	#NULL!	#NULL!
D273	2	#NULL!	#NULL!	#NULL!	#NULL!	#NULL!	#NULL!	2	14	2	37	1	1	4	1	1	#NULL!	#NULL!
D273	3	#NULL!	#NULL!	#NULL!	#NULL!	#NULL!	#NULL!	2	14	2	37	1	1	4	1	1	#NULL!	#NULL!
D274	1	1.65	1.9	400	1	23.7253	57	1	12	2	53	2	1	4	3	2	#NULL!	#NULL!
D274	2	#NULL!	#NULL!	#NULL!	#NULL!	#NULL!	#NULL!	1	12	2	53	2	1	4	3	2	#NULL!	#NULL!
D274	3	#NULL!	#NULL!	#NULL!	#NULL!	#NULL!	#NULL!	1	12	2	53	2	1	4	3	2	#NULL!	#NULL!
D275	1	5.76	0.69	190	1	26.1224	80	2	12	2	66	2	1	4	#NULL!	1	#NULL!	#NULL!
D275	2	#NULL!	#NULL!	#NULL!	#NULL!	#NULL!	#NULL!	2	12	2	66	2	1	4	#NULL!	1	#NULL!	#NULL!
D275	3	#NULL!	#NULL!	#NULL!	#NULL!	#NULL!	#NULL!	2	12	2	66	2	1	4	#NULL!	1	#NULL!	#NULL!
D276	1	4.5	0.99	690	1	32	98	1	18	2	64	1	1	1	3	3	0	0
D276	2	5.2	3.03	270	1	#NULL!	#NULL!	1	18	2	64	1	1	1	3	3	#NULL!	#NULL!
D276	3	4.1	2.7	840	1	30.6939	94	1	18	2	64	1	1	1	3	3	1	1
D277	1	0	0.33	680	1	26.2773	88	2	16	2	58	1	1	4	3	3	0	0
D277	2	1.48	0.47	600	1	#NULL!	#NULL!	2	16	2	58	1	1	4	3	3	#NULL!	#NULL!
D277	3	3.44	0.58	780	1	26.2773	88	2	16	2	58	1	1	4	3	3	0	1
D278	1	0.36	0.36	80	0	29.6296	96	2	14	2	47	1	2	3	3	1	#NULL!	#NULL!
D278	2	#NULL!	#NULL!	#NULL!	#NULL!	#NULL!	#NULL!	2	14	2	47	1	2	3	3	1	#NULL!	#NULL!
D278	3	#NULL!	#NULL!	#NULL!	#NULL!	#NULL!	#NULL!	2	14	2	47	1	2	3	3	1	#NULL!	#NULL!
D279	1	3.36	0.72	20	0	39.4111	106	1	14	1	43	2	1	4	1	1	0	0
D279	2	1.2	0.24	100	0	#NULL!	#NULL!	1	14	1	43	2	1	4	1	1	#NULL!	#NULL!
D279	3	1.17	0.23	40	0	40.8983	110	1	14	1	43	2	1	4	1	1	1	0
D280	1	4.04	1.2	50	0	42.402	142	2	14	2	40	2	1	3	3	1	#NULL!	#NULL!
D280	2	#NULL!	#NULL!	#NULL!	#NULL!	#NULL!	#NULL!	2	14	2	40	2	1	3	3	1	#NULL!	#NULL!
D280	3	#NULL!	#NULL!	#NULL!	#NULL!	#NULL!	#NULL!	2	14	2	40	2	1	3	3	1	#NULL!	#NULL!
D281	1	6.4	2.24	1040	1	36.4133	104	1	12	2	42	2	2	4	3	1	0	0
D281	2	10.5	4.14	1200	1	#NULL!	#NULL!	1	12	2	42	2	2	4	3	1	#NULL!	#NULL!
D281	3	6.04	2	1020	1	38.1639	109	1	12	2	42	2	2	4	3	1	1	1
D282	1	2.39	0.03	90	0	26.4721	82	2	17	2	40	2	1	4	1	2	#NULL!	#NULL!
D282	2	#NULL!	#NULL!	#NULL!	#NULL!	#NULL!	#NULL!	2	17	2	40	2	1	4	1	2	#NULL!	#NULL!
D282	3	#NULL!	#NULL!	#NULL!	#NULL!	#NULL!	#NULL!	2	17	2	40	2	1	4	1	2	#NULL!	#NULL!
D283	1	0.06	0	40	0	36.5714	112	2	21	3	64	1	1	1	#NULL!	1	0	0
D283	2	0.46	0.14	0	0	#NULL!	#NULL!	2	21	3	64	1	1	1	#NULL!	1	#NULL!	#NULL!
D283	3	0.7	0.3	40	0	36.5714	112	2	21	3	64	1	1	1	#NULL!	1	0	0
D284	1	3.9	1.8	410	1	36.4133	104	2	14	2	38	2	1	4	3	1	#NULL!	#NULL!
D284	2	#NULL!	#NULL!	#NULL!	#NULL!	#NULL!	#NULL!	2	14	2	38	2	1	4	3	1	#NULL!	#NULL!
D284	3	#NULL!	#NULL!	#NULL!	#NULL!	#NULL!	#NULL!	2	14	2	38	2	1	4	3	1	#NULL!	#NULL!
D285	1	2.25	2.36	260	1	28.7197	83	1	23	2	67	1	1	4	1	2	#NULL!	#NULL!
D285	2	#NULL!	#NULL!	#NULL!	#NULL!	#NULL!	#NULL!	1	23	2	67	1	1	4	1	2	#NULL!	#NULL!
D285	3	#NULL!	#NULL!	#NULL!	#NULL!	#NULL!	#NULL!	1	23	2	67	1	1	4	1	2	#NULL!	#NULL!
D286	1	1.5	0.97	200	1	36.9272	117	1	18	2	38	2	2	4	#NULL!	2	#NULL!	#NULL!
D286	2	#NULL!	#NULL!	#NULL!	#NULL!	#NULL!	#NULL!	1	18	2	38	2	2	4	#NULL!	2	#NULL!	#NULL!
D286	3	#NULL!	#NULL!	#NULL!	#NULL!	#NULL!	#NULL!	1	18	2	38	2	2	4	#NULL!	2	#NULL!	#NULL!
D287	1	6.06	1.1	340	1	35.1067	91	1	18	2	40	2	1	1	1	1	0	0
D287	2	5.06	0.2	150	0	#NULL!	#NULL!	1	18	2	40	2	1	1	1	1	#NULL!	#NULL!
D287	3	5.14	0.4	240	0	34.3351	89	1	18	2	40	2	1	1	1	1	0	0
D288	1	0	0	100	0	28.3675	95	1	15	2	47	1	1	4	#NULL!	1	0	0
D288	2	1.34	1.14	170	1	#NULL!	#NULL!	1	15	2	47	1	1	4	#NULL!	1	#NULL!	#NULL!
D288	3	3.54	1.44	660	1	27.4717	92	1	15	2	47	1	1	4	#NULL!	1	1	1
D289	1	0	0	120	0	32.3685	86	2	12	2	46	2	1	4	1	2	0	0
D289	2	4.6	4.8	1080	1	#NULL!	#NULL!	2	12	2	46	2	1	4	1	2	#NULL!	#NULL!
D289	3	5.9	0.8	0	0	30.1103	80	2	12	2	46	2	1	4	1	2	0	0
D290	1	0.4	0.2	360	0	31.0204	95	2	12	2	36	2	1	3	#NULL!	3	#NULL!	#NULL!
D290	2	#NULL!	#NULL!	#NULL!	#NULL!	#NULL!	#NULL!	2	12	2	36	2	1	3	#NULL!	3	#NULL!	#NULL!
D290	3	#NULL!	#NULL!	#NULL!	#NULL!	#NULL!	#NULL!	2	12	2	36	2	1	3	#NULL!	3	#NULL!	#NULL!
D291	1	2.9	1.44	420	1	30.6939	94	1	18	2	85	1	2	1	4	3	#NULL!	#NULL!
D291	2	#NULL!	#NULL!	#NULL!	#NULL!	#NULL!	#NULL!	1	18	2	85	1	2	1	4	3	#NULL!	#NULL!
D291	3	#NULL!	#NULL!	#NULL!	#NULL!	#NULL!	#NULL!	1	18	2	85	1	2	1	4	3	#NULL!	#NULL!
D292	1	1.26	0.53	210	1	34.8944	95	1	14	2	43	2	1	3	4	2	#NULL!	#NULL!
D292	2	#NULL!	#NULL!	#NULL!	#NULL!	#NULL!	#NULL!	1	14	2	43	2	1	3	4	2	#NULL!	#NULL!
D292	3	#NULL!	#NULL!	#NULL!	#NULL!	#NULL!	#NULL!	1	14	2	43	2	1	3	4	2	#NULL!	#NULL!
D293	1	8.58	1.58	270	1	30.7306	71	2	17	3	57	2	1	4	3	1	0	0
D293	2	5.63	2.2	630	1	#NULL!	#NULL!	2	17	3	57	2	1	4	3	1	#NULL!	#NULL!
D293	3	5.36	2.6	540	1	30.2978	70	2	17	3	57	2	1	4	3	1	1	1
D294	1	1.4	0.14	300	1	33.3061	102	2	14	2	56	2	2	3	4	1	0	0
D294	2	0.82	0.39	240	1	#NULL!	#NULL!	2	14	2	56	2	2	3	4	1	#NULL!	#NULL!
D294	3	1.74	1.44	900	1	33.9592	104	2	14	2	56	2	2	3	4	1	1	1
D295	1	0.58	0.74	70	0	34.049	85	1	14	2	40	2	2	4	3	1	#NULL!	#NULL!
D295	2	2.04	1.18	270	1	#NULL!	#NULL!	1	14	2	40	2	2	4	3	1	#NULL!	#NULL!
D295	3	#NULL!	#NULL!	#NULL!	#NULL!	#NULL!	#NULL!	1	14	2	40	2	2	4	3	1	#NULL!	#NULL!
D296	1	0.83	0.78	20	0	29.0688	87	1	18	2	55	1	1	4	1	1	0	0
D296	2	0.99	1.56	20	0	#NULL!	#NULL!	1	18	2	55	1	1	4	1	1	#NULL!	#NULL!
D296	3	1.17	1.4	120	0	28.4005	85	1	18	2	55	1	1	4	1	1	1	1
D297	1	1.74	4.3	600	1	23.5294	68	1	20	2	67	2	2	3	4	3	#NULL!	#NULL!
D297	2	#NULL!	#NULL!	#NULL!	#NULL!	#NULL!	#NULL!	1	20	2	67	2	2	3	4	3	#NULL!	#NULL!
D297	3	#NULL!	#NULL!	#NULL!	#NULL!	#NULL!	#NULL!	1	20	2	67	2	2	3	4	3	#NULL!	#NULL!
D298	1	0	0	210	1	27.7551	85	2	15	1	58	2	2	3	4	1	0	0
D298	2	0.94	1.1	360	1	#NULL!	#NULL!	2	15	1	58	2	2	3	4	1	#NULL!	#NULL!
D298	3	0.44	1.06	470	1	29.3878	90	2	15	1	58	2	2	3	4	1	0	0
D299	1	1.34	1.44	420	1	26.9531	69	2	13	1	55	2	1	1	#NULL!	2	#NULL!	#NULL!
D299	2	#NULL!	#NULL!	#NULL!	#NULL!	#NULL!	#NULL!	2	13	1	55	2	1	1	#NULL!	2	#NULL!	#NULL!
D299	3	#NULL!	#NULL!	#NULL!	#NULL!	#NULL!	#NULL!	2	13	1	55	2	1	1	#NULL!	2	#NULL!	#NULL!
D300	1	1.06	0.17	40	0	37.0242	107	2	13	3	45	2	1	4	1	1	0	0
D300	2	1.3	0.24	90	0	#NULL!	#NULL!	2	13	3	45	2	1	4	1	1	#NULL!	#NULL!
D300	3	1.62	0.16	30	0	35.2941	102	2	13	3	45	2	1	4	1	1	0	0
D301	1	0.8	0.63	270	0	40.2725	107	1	29	2	59	2	1	1	1	2	#NULL!	#NULL!
D301	2	1.9	1.74	130	0	#NULL!	#NULL!	1	29	2	59	2	1	1	1	2	#NULL!	#NULL!
D301	3	#NULL!	#NULL!	#NULL!	#NULL!	#NULL!	#NULL!	1	29	2	59	2	1	1	1	2	#NULL!	#NULL!
D302	1	1.34	0.3	10	0	42.735	104	1	13	2	47	2	1	1	#NULL!	1	#NULL!	#NULL!
D302	2	2.4	0.13	10	0	#NULL!	#NULL!	1	13	2	47	2	1	1	#NULL!	1	#NULL!	#NULL!
D302	3	#NULL!	#NULL!	#NULL!	#NULL!	#NULL!	#NULL!	1	13	2	47	2	1	1	#NULL!	1	#NULL!	#NULL!
D303	1	0	0	80	0	24.4646	65	2	13	2	54	2	2	4	3	1	#NULL!	#NULL!
D303	2	1.1	1.21	660	1	#NULL!	#NULL!	2	13	2	54	2	2	4	3	1	#NULL!	#NULL!
D303	3	#NULL!	#NULL!	#NULL!	#NULL!	#NULL!	#NULL!	2	13	2	54	2	2	4	3	1	#NULL!	#NULL!
D304	1	5.03	2.06	0	0	28.4055	90	1	16	3	52	2	2	3	4	1	0	0
D304	2	6.42	2.1	140	0	#NULL!	#NULL!	1	16	3	52	2	2	3	4	1	#NULL!	#NULL!
D304	3	8.03	2	0	0	28.0899	89	1	16	3	52	2	2	3	4	1	0	0
D305	1	0.73	0.46	20	0	37.2907	104	2	14	3	54	2	1	4	#NULL!	1	#NULL!	#NULL!
D305	2	0.6	0.44	20	0	#NULL!	#NULL!	2	14	3	54	2	1	4	#NULL!	1	#NULL!	#NULL!
D305	3	#NULL!	#NULL!	#NULL!	#NULL!	#NULL!	#NULL!	2	14	3	54	2	1	4	#NULL!	1	#NULL!	#NULL!
D306	1	5.6	1.14	670	1	41.4371	97	2	20	2	52	2	1	4	1	1	#NULL!	#NULL!
D306	2	2.88	1.3	40	0	#NULL!	#NULL!	2	20	2	52	2	1	4	1	1	#NULL!	#NULL!
D306	3	#NULL!	#NULL!	#NULL!	#NULL!	#NULL!	#NULL!	2	20	2	52	2	1	4	1	1	#NULL!	#NULL!
D307	1	0	0	1200	1	29.685	93	1	18	2	68	1	2	4	1	3	#NULL!	#NULL!
D307	2	5.44	1.44	1240	1	#NULL!	#NULL!	1	18	2	68	1	2	4	1	3	#NULL!	#NULL!
D307	3	#NULL!	#NULL!	#NULL!	#NULL!	#NULL!	#NULL!	1	18	2	68	1	2	4	1	3	#NULL!	#NULL!
D308	1	0.14	0	330	1	28.7197	83	2	20	2	65	2	1	1	#NULL!	3	0	0
D308	2	5.03	3.04	240	1	#NULL!	#NULL!	2	20	2	65	2	1	1	#NULL!	3	#NULL!	#NULL!
D308	3	2.1	1.66	330	1	27.6817	80	2	20	2	65	2	1	1	#NULL!	3	0	1
D309	1	1.33	0.14	620	1	22.5069	52	2	13	2	43	2	1	4	1	1	#NULL!	#NULL!
D309	2	2.8	1.21	1200	1	#NULL!	#NULL!	2	13	2	43	2	1	4	1	1	#NULL!	#NULL!
D309	3	#NULL!	#NULL!	#NULL!	#NULL!	#NULL!	#NULL!	2	13	2	43	2	1	4	1	1	#NULL!	#NULL!
D310	1	2.86	4.3	120	0	44.6266	110	1	23	1	57	2	2	4	3	1	0	0
D310	2	3.6	2.74	750	1	#NULL!	#NULL!	1	23	1	57	2	2	4	3	1	#NULL!	#NULL!
D310	3	2.1	1.6	300	1	43.4095	107	1	23	1	57	2	2	4	3	1	1	1
D311	1	0.73	1.3	20	0	33.564	97	1	14	2	45	2	1	4	1	2	#NULL!	#NULL!
D311	2	#NULL!	#NULL!	#NULL!	#NULL!	#NULL!	#NULL!	1	14	2	45	2	1	4	1	2	#NULL!	#NULL!
D311	3	#NULL!	#NULL!	#NULL!	#NULL!	#NULL!	#NULL!	1	14	2	45	2	1	4	1	2	#NULL!	#NULL!
D312	1	0.96	2.27	80	0	33.6949	82	1	15	2	58	2	2	1	3	2	#NULL!	#NULL!
D312	2	#NULL!	#NULL!	#NULL!	#NULL!	#NULL!	#NULL!	1	15	2	58	2	2	1	3	2	#NULL!	#NULL!
D312	3	#NULL!	#NULL!	#NULL!	#NULL!	#NULL!	#NULL!	1	15	2	58	2	2	1	3	2	#NULL!	#NULL!
D313	1	0	0	330	1	32.0073	84	2	18	2	58	2	1	4	1	1	#NULL!	#NULL!
D313	2	#NULL!	#NULL!	#NULL!	#NULL!	#NULL!	#NULL!	2	18	2	58	2	1	4	1	1	#NULL!	#NULL!
D313	3	#NULL!	#NULL!	#NULL!	#NULL!	#NULL!	#NULL!	2	18	2	58	2	1	4	1	1	#NULL!	#NULL!
D314	1	0	0	180	0	30.385	73	1	13	3	52	2	2	4	3	2	0	0
D314	2	2.7	1.3	410	1	#NULL!	#NULL!	1	13	3	52	2	2	4	3	2	#NULL!	#NULL!
D314	3	2.24	0.9	30	0	30.385	73	1	13	3	52	2	2	4	3	2	1	0
D315	1	4.63	3.7	120	0	28.257	76	2	22	2	50	2	1	4	1	2	0	0
D315	2	6.04	8.36	30	0	#NULL!	#NULL!	2	22	2	50	2	1	4	1	2	#NULL!	#NULL!
D315	3	7.44	9	400	1	28.6288	77	2	22	2	50	2	1	4	1	2	1	0
D316	1	0.1	0.14	0	0	36.9321	103	1	14	3	44	2	1	#NULL!	4	3	0	0
D316	2	2.2	2	240	1	#NULL!	#NULL!	1	14	3	44	2	1	#NULL!	4	3	#NULL!	#NULL!
D316	3	2.34	5.6	420	1	36.9321	103	1	14	3	44	2	1	#NULL!	4	3	1	0
D317	1	0	0.3	350	1	25.9909	76	2	13	2	55	2	2	4	3	2	0	0
D317	2	6.15	4.09	350	1	#NULL!	#NULL!	2	13	2	55	2	2	4	3	2	#NULL!	#NULL!
D317	3	3.77	3.66	920	1	25.3069	74	2	13	2	55	2	2	4	3	2	1	1
D318	1	0.3	0	400	1	37.8772	91	2	16	2	47	2	1	4	#NULL!	1	0	0
D318	2	1.94	1	270	1	#NULL!	#NULL!	2	16	2	47	2	1	4	#NULL!	1	#NULL!	#NULL!
D318	3	4.9	1.1	420	1	39.1259	94	2	16	2	47	2	1	4	#NULL!	1	1	1
D319	1	0.24	0.36	500	1	27.9155	76	1	12	2	45	2	1	1	1	1	0	0
D319	2	0.6	0.03	620	1	#NULL!	#NULL!	1	12	2	45	2	1	1	1	1	#NULL!	#NULL!
D319	3	9.34	0.44	300	1	31.9559	87	1	12	2	45	2	1	1	1	1	1	1
D320	1	0.6	0.6	320	1	32.5964	92	1	13	3	53	2	2	3	4	1	0	0
D320	2	0.88	0.7	220	1	#NULL!	#NULL!	1	13	3	53	2	2	3	4	1	#NULL!	#NULL!
D320	3	1.2	1	300	1	31.5334	89	1	13	3	53	2	2	3	4	1	1	0
D322	1	4.66	0.88	910	1	34.4753	95	1	13	3	56	2	1	4	1	1	0	0
D322	2	1.86	0.7	660	1	#NULL!	#NULL!	1	13	3	56	2	1	4	1	1	#NULL!	#NULL!
D322	3	2.38	0.88	620	1	35.201	97	1	13	3	56	2	1	4	1	1	0	0
D323	1	0.03	0	60	0	24.8163	76	2	13	1	57	2	2	4	#NULL!	1	0	0
D323	2	0.7	2.9	450	1	#NULL!	#NULL!	2	13	1	57	2	2	4	#NULL!	1	#NULL!	#NULL!
D323	3	1.1	4.74	320	1	25.1429	77	2	13	1	57	2	2	4	#NULL!	1	0	0
D324	1	0.15	0.09	180	1	23.5883	65	1	13	2	56	2	1	4	1	1	0	0
D324	2	4.74	3.09	300	1	#NULL!	#NULL!	1	13	2	56	2	1	4	1	1	#NULL!	#NULL!
D324	3	4.6	2.36	240	1	33.3866	92	1	13	2	56	2	1	4	1	1	1	0
D326	1	1	0	90	0	41.5765	123	1	16	1	48	1	1	4	1	1	#NULL!	#NULL!
D326	2	2.96	0.97	60	0	#NULL!	#NULL!	1	16	1	48	1	1	4	1	1	#NULL!	#NULL!
D326	3	#NULL!	#NULL!	#NULL!	#NULL!	#NULL!	#NULL!	1	16	1	48	1	1	4	1	1	#NULL!	#NULL!
D327	1	2	0	230	1	29.0548	90	2	13	3	61	2	1	1	1	1	0	0
D327	2	2.23	2.33	600	1	#NULL!	#NULL!	2	13	3	61	2	1	1	1	1	#NULL!	#NULL!
D327	3	2.64	4.8	480	1	27.4406	85	2	13	3	61	2	1	1	1	1	0	0
D328	1	0	1	150	1	41.6451	129	2	20	3	51	1	1	4	3	1	0	0
D328	2	1.93	1.7	270	1	#NULL!	#NULL!	2	20	3	51	1	1	4	3	1	#NULL!	#NULL!
D328	3	1.54	2	180	1	41.3223	128	2	20	3	51	1	1	4	3	1	0	0
D329	1	0	0	360	1	33.0904	89	2	14	3	60	2	1	4	#NULL!	2	#NULL!	#NULL!
D329	2	#NULL!	#NULL!	#NULL!	#NULL!	#NULL!	#NULL!	2	14	3	60	2	1	4	#NULL!	2	#NULL!	#NULL!
D329	3	#NULL!	#NULL!	#NULL!	#NULL!	#NULL!	#NULL!	2	14	3	60	2	1	4	#NULL!	2	#NULL!	#NULL!
D330	1	0.5	1.14	0	0	38.8209	123	1	19	1	57	1	1	1	1	1	0	0
D330	2	1.8	0.6	60	0	#NULL!	#NULL!	1	19	1	57	1	1	1	1	1	#NULL!	#NULL!
D330	3	2.13	0.9	300	1	37.2428	118	1	19	1	57	1	1	1	1	1	1	1
D331	1	0	0	50	0	39.214	93	1	19	3	57	2	2	4	3	2	0	0
D331	2	2.04	0.6	440	1	#NULL!	#NULL!	1	19	3	57	2	2	4	3	2	#NULL!	#NULL!
D331	3	0.58	0.63	360	1	38.7924	92	1	19	3	57	2	2	4	3	2	0	1
D332	1	0	0	140	0	26.8136	73	2	14	3	46	2	1	3	1	1	#NULL!	#NULL!
D332	2	#NULL!	#NULL!	#NULL!	#NULL!	#NULL!	#NULL!	2	14	3	46	2	1	3	1	1	#NULL!	#NULL!
D332	3	#NULL!	#NULL!	#NULL!	#NULL!	#NULL!	#NULL!	2	14	3	46	2	1	3	1	1	#NULL!	#NULL!
D333	1	0.14	0	120	0	36.9608	97	2	16	3	41	2	2	3	3	1	#NULL!	#NULL!
D333	2	1.37	1.39	180	1	#NULL!	#NULL!	2	16	3	41	2	2	3	3	1	#NULL!	#NULL!
D333	3	#NULL!	#NULL!	#NULL!	#NULL!	#NULL!	#NULL!	2	16	3	41	2	2	3	3	1	#NULL!	#NULL!
D334	1	3.2	2	100	0	26.1962	83	1	12	3	41	2	1	3	#NULL!	1	#NULL!	#NULL!
D334	2	#NULL!	#NULL!	#NULL!	#NULL!	#NULL!	#NULL!	1	12	3	41	2	1	3	#NULL!	1	#NULL!	#NULL!
D334	3	#NULL!	#NULL!	#NULL!	#NULL!	#NULL!	#NULL!	1	12	3	41	2	1	3	#NULL!	1	#NULL!	#NULL!
D335	1	1.94	7.14	100	0	61.3474	165	2	19	2	51	2	1	4	#NULL!	2	#NULL!	#NULL!
D335	2	1.1	0.49	630	1	#NULL!	#NULL!	2	19	2	51	2	1	4	#NULL!	2	#NULL!	#NULL!
D335	3	#NULL!	#NULL!	#NULL!	#NULL!	#NULL!	#NULL!	2	19	2	51	2	1	4	#NULL!	2	#NULL!	#NULL!
D336	1	1	0	170	1	35.201	97	1	15	3	57	2	1	4	3	2	0	0
D336	2	7.3	3.42	70	0	#NULL!	#NULL!	1	15	3	57	2	1	4	3	2	#NULL!	#NULL!
D336	3	6.3	5	140	0	33.7495	93	1	15	3	57	2	1	4	3	2	0	0
D337	1	0.6	1.2	90	0	34.8657	108	1	22	3	58	2	2	1	3	1	0	0
D337	2	8.98	1.66	130	0	#NULL!	#NULL!	1	22	3	58	2	2	1	3	1	#NULL!	#NULL!
D337	3	10.16	5.23	120	0	36.157	112	1	22	3	58	2	2	1	3	1	1	1
D338	1	0.17	1.33	140	0	30.4218	90	1	22	3	58	2	1	4	1	1	#NULL!	#NULL!
D338	2	1.18	0.77	0	0	#NULL!	#NULL!	1	22	3	58	2	1	4	1	1	#NULL!	#NULL!
D338	3	#NULL!	#NULL!	#NULL!	#NULL!	#NULL!	#NULL!	1	22	3	58	2	1	4	1	1	#NULL!	#NULL!
D339	1	3.28	0.6	840	1	33.7465	101	2	15	3	42	2	1	4	3	1	0	0
D339	2	7.44	2.3	900	1	#NULL!	#NULL!	2	15	3	42	2	1	4	3	1	#NULL!	#NULL!
D339	3	8.6	0.74	630	1	32.7442	98	2	15	3	42	2	1	4	3	1	0	1
D341	1	0	0	510	1	41.7867	103	2	14	3	50	2	1	4	1	1	#NULL!	#NULL!
D341	2	1.64	0.58	360	1	#NULL!	#NULL!	2	14	3	50	2	1	4	1	1	#NULL!	#NULL!
D341	3	#NULL!	#NULL!	#NULL!	#NULL!	#NULL!	#NULL!	2	14	3	50	2	1	4	1	1	#NULL!	#NULL!
D342	1	0	0	660	1	23.5304	58	2	15	3	56	2	1	4	#NULL!	1	#NULL!	#NULL!
D342	2	#NULL!	#NULL!	#NULL!	#NULL!	#NULL!	#NULL!	2	15	3	56	2	1	4	#NULL!	1	#NULL!	#NULL!
D342	3	#NULL!	#NULL!	#NULL!	#NULL!	#NULL!	#NULL!	2	15	3	56	2	1	4	#NULL!	1	#NULL!	#NULL!
D343	1	0	0	690	1	30.3233	95	1	12	3	40	1	1	1	1	1	0	0
D343	2	3.23	1.06	590	1	#NULL!	#NULL!	1	12	3	40	1	1	1	1	1	#NULL!	#NULL!
D343	3	1.23	0.42	760	1	31.2809	98	1	12	3	40	1	1	1	1	1	1	1
D344	1	0.84	0.27	0	0	25.6312	60	2	12	3	60	2	2	4	1	1	0	0
D344	2	0.94	0.77	540	1	#NULL!	#NULL!	2	12	3	60	2	2	4	1	1	#NULL!	#NULL!
D344	3	4.93	4.15	30	0	23.4952	55	2	12	3	60	2	2	4	1	1	1	1
D345	1	4.36	0.2	550	1	30.6939	94	2	16	3	44	2	2	4	3	1	0	0
D345	2	4.3	0.36	370	1	#NULL!	#NULL!	2	16	3	44	2	2	4	3	1	#NULL!	#NULL!
D345	3	1.34	0.2	540	1	30.3673	93	2	16	3	44	2	2	4	3	1	0	0
D346	1	0	0	490	1	29.0548	90	1	17	3	59	1	1	4	1	3	0	0
D346	2	1.64	1	300	1	#NULL!	#NULL!	1	17	3	59	1	1	4	1	3	#NULL!	#NULL!
D346	3	1.77	2.06	420	1	29.0548	90	1	17	3	59	1	1	4	1	3	0	0
D347	1	0	0	200	1	28.0689	94	1	13	3	47	1	1	4	1	1	#NULL!	#NULL!
D347	2	2.84	2.53	270	1	#NULL!	#NULL!	1	13	3	47	1	1	4	1	1	#NULL!	#NULL!
D347	3	#NULL!	#NULL!	#NULL!	#NULL!	#NULL!	#NULL!	1	13	3	47	1	1	4	1	1	#NULL!	#NULL!
D348	1	0.33	0	80	0	34.0203	103	2	18	1	56	1	1	1	#NULL!	1	0	0
D348	2	1.56	0.51	70	0	#NULL!	#NULL!	2	18	1	56	1	1	1	#NULL!	1	#NULL!	#NULL!
D348	3	1.07	0.3	20	0	34.0203	103	2	18	1	56	1	1	1	#NULL!	1	0	0
D349	1	0.06	0	260	1	29.4029	88	1	22	3	65	1	2	3	4	3	0	0
D349	2	1.2	0.6	550	1	#NULL!	#NULL!	1	22	3	65	1	2	3	4	3	#NULL!	#NULL!
D349	3	2.1	0.6	90	0	29.4029	88	1	22	3	65	1	2	3	4	3	0	0
D350	1	0.3	0	0	0	29.0006	78	2	12	3	36	2	1	1	1	1	#NULL!	#NULL!
D350	2	#NULL!	#NULL!	#NULL!	#NULL!	#NULL!	#NULL!	2	12	3	36	2	1	1	1	1	#NULL!	#NULL!
D350	3	0.9	0.88	50	0	28.6288	77	2	12	3	36	2	1	1	1	1	#NULL!	#NULL!
D351	1	0	0	330	1	21.0772	56	1	16	2	72	2	2	4	4	3	#NULL!	#NULL!
D351	2	#NULL!	#NULL!	#NULL!	#NULL!	#NULL!	#NULL!	1	16	2	72	2	2	4	4	3	#NULL!	#NULL!
D351	3	#NULL!	#NULL!	#NULL!	#NULL!	#NULL!	#NULL!	1	16	2	72	2	2	4	4	3	#NULL!	#NULL!
D352	1	9.6	2.6	950	1	33.0904	89	1	20	3	66	2	2	4	4	3	0	0
D352	2	6.9	2	580	1	#NULL!	#NULL!	1	20	3	66	2	2	4	4	3	#NULL!	#NULL!
D352	3	4.5	0.88	700	1	33.0904	89	1	20	3	66	2	2	4	4	3	1	1
D353	1	4.33	0.44	40	0	39.0625	100	2	22	2	61	2	2	4	4	3	#NULL!	#NULL!
D353	2	#NULL!	#NULL!	#NULL!	#NULL!	#NULL!	#NULL!	2	22	2	61	2	2	4	4	3	#NULL!	#NULL!
D353	3	#NULL!	#NULL!	#NULL!	#NULL!	#NULL!	#NULL!	2	22	2	61	2	2	4	4	3	#NULL!	#NULL!
D354	1	1.26	0.69	840	1	36.0519	90	1	17	3	42	2	1	1	1	1	0	0
D354	2	3.9	0.74	900	1	#NULL!	#NULL!	1	17	3	42	2	1	1	1	1	#NULL!	#NULL!
D354	3	1.5	1.06	540	1	34.049	85	1	17	3	42	2	1	1	1	1	0	0
D355	1	1	0	150	1	33.3276	77	2	19	1	51	2	1	4	3	1	#NULL!	#NULL!
D355	2	#NULL!	#NULL!	#NULL!	#NULL!	#NULL!	#NULL!	2	19	1	51	2	1	4	3	1	#NULL!	#NULL!
D355	3	#NULL!	#NULL!	#NULL!	#NULL!	#NULL!	#NULL!	2	19	1	51	2	1	4	3	1	#NULL!	#NULL!
D356	1	1.34	1.04	190	1	38.7097	93	2	18	2	38	2	2	3	4	2	0	0
D356	2	1.8	1.34	220	1	#NULL!	#NULL!	2	18	2	38	2	2	3	4	2	#NULL!	#NULL!
D356	3	3.42	3.28	350	1	35.3798	85	2	18	2	38	2	2	3	4	2	1	0
D357	1	0	0	60	0	45.6328	135	1	19	3	37	2	1	3	3	1	#NULL!	#NULL!
D357	2	#NULL!	#NULL!	#NULL!	#NULL!	#NULL!	#NULL!	1	19	3	37	2	1	3	3	1	#NULL!	#NULL!
D357	3	#NULL!	#NULL!	#NULL!	#NULL!	#NULL!	#NULL!	1	19	3	37	2	1	3	3	1	#NULL!	#NULL!
D358	1	0	0	510	1	28.1625	73	1	12	1	35	2	1	4	1	1	#NULL!	#NULL!
D358	2	0.66	1.3	780	1	#NULL!	#NULL!	1	12	1	35	2	1	4	1	1	#NULL!	#NULL!
D358	3	#NULL!	#NULL!	#NULL!	#NULL!	#NULL!	#NULL!	1	12	1	35	2	1	4	1	1	#NULL!	#NULL!
D359	1	0	0	120	0	33.771	107	2	14	3	35	2	1	4	1	1	0	0
D359	2	3.74	0.69	520	1	#NULL!	#NULL!	2	14	3	35	2	1	4	1	1	#NULL!	#NULL!
D359	3	5.9	0.5	170	1	32.8241	104	2	14	3	35	2	1	4	1	1	0	1
D360	1	0	0	450	1	27.5873	68	2	14	3	35	2	2	4	3	1	#NULL!	#NULL!
D360	2	#NULL!	#NULL!	#NULL!	#NULL!	#NULL!	#NULL!	2	14	3	35	2	2	4	3	1	#NULL!	#NULL!
D360	3	#NULL!	#NULL!	#NULL!	#NULL!	#NULL!	#NULL!	2	14	3	35	2	2	4	3	1	#NULL!	#NULL!
D361	1	0	0	170	0	42.7186	100	2	17	3	47	2	1	3	1	2	#NULL!	#NULL!
D361	2	#NULL!	#NULL!	#NULL!	#NULL!	#NULL!	#NULL!	2	17	3	47	2	1	3	1	2	#NULL!	#NULL!
D361	3	#NULL!	#NULL!	#NULL!	#NULL!	#NULL!	#NULL!	2	17	3	47	2	1	3	1	2	#NULL!	#NULL!
D362	1	0	0	660	1	32.2831	100	1	15	3	55	1	1	4	1	1	0	0
D362	2	1.3	2	480	1	#NULL!	#NULL!	1	15	3	55	1	1	4	1	1	#NULL!	#NULL!
D362	3	3.4	3.1	300	1	31.9602	99	1	15	3	55	1	1	4	1	1	0	0
D363	1	0	0	830	1	24.2513	83	2	14	1	65	1	1	4	1	3	#NULL!	#NULL!
D363	2	1.42	2.53	570	1	#NULL!	#NULL!	2	14	1	65	1	1	4	1	3	#NULL!	#NULL!
D363	3	#NULL!	#NULL!	#NULL!	#NULL!	#NULL!	#NULL!	2	14	1	65	1	1	4	1	3	#NULL!	#NULL!
D364	1	0	0	40	0	28.0664	84	1	14	3	44	2	1	4	3	2	0	0
D364	2	0.51	0.03	0	0	#NULL!	#NULL!	1	14	3	44	2	1	4	3	2	#NULL!	#NULL!
D364	3	0.72	0.03	20	0	27.7323	83	1	14	3	44	2	1	4	3	2	0	0
D365	1	0	0	120	0	28.8044	71	2	13	3	54	2	1	4	1	2	0	0
D365	2	2.36	0.66	130	0	#NULL!	#NULL!	2	13	3	54	2	1	4	1	2	#NULL!	#NULL!
D365	3	2.26	0.66	220	1	29.6158	73	2	13	3	54	2	1	4	1	2	1	0
D366	1	0	0	120	0	29.1941	101	1	15	3	46	1	1	1	3	1	0	0
D366	2	1.2	2.3	270	1	#NULL!	#NULL!	1	15	3	46	1	1	1	3	1	#NULL!	#NULL!
D366	3	0.9	2.3	330	1	30.3503	105	1	15	3	46	1	1	1	3	1	0	1
D367	1	0.44	0.1	140	0	24.3824	68	1	17	3	37	2	1	4	1	1	0	0
D367	2	1.34	0.44	150	0	#NULL!	#NULL!	1	17	3	37	2	1	4	1	1	#NULL!	#NULL!
D367	3	1.14	0.2	430	1	23.6652	66	1	17	3	37	2	1	4	1	1	0	0
D368	1	2.8	2.14	780	1	44.1936	148	1	18	3	65	1	1	4	3	3	#NULL!	#NULL!
D368	2	#NULL!	#NULL!	#NULL!	#NULL!	#NULL!	#NULL!	1	18	3	65	1	1	4	3	3	#NULL!	#NULL!
D368	3	1.94	0.7	660	1	40.909	137	1	18	3	65	1	1	4	3	3	#NULL!	#NULL!
D369	1	1.94	1.43	1150	1	27.3356	79	2	14	3	41	2	2	4	3	1	#NULL!	#NULL!
D369	2	#NULL!	#NULL!	#NULL!	#NULL!	#NULL!	#NULL!	2	14	3	41	2	2	4	3	1	#NULL!	#NULL!
D369	3	#NULL!	#NULL!	#NULL!	#NULL!	#NULL!	#NULL!	2	14	3	41	2	2	4	3	1	#NULL!	#NULL!
D370	1	6.1	1.23	330	1	28.5483	74	2	15	3	56	2	1	1	1	1	#NULL!	#NULL!
D370	2	#NULL!	#NULL!	#NULL!	#NULL!	#NULL!	#NULL!	2	15	3	56	2	1	1	1	1	#NULL!	#NULL!
D370	3	#NULL!	#NULL!	#NULL!	#NULL!	#NULL!	#NULL!	2	15	3	56	2	1	1	1	1	#NULL!	#NULL!
D371	1	1	0	390	1	26.3958	79	1	13	3	57	2	1	4	1	1	#NULL!	#NULL!
D371	2	#NULL!	#NULL!	#NULL!	#NULL!	#NULL!	#NULL!	1	13	3	57	2	1	4	1	1	#NULL!	#NULL!
D371	3	#NULL!	#NULL!	#NULL!	#NULL!	#NULL!	#NULL!	1	13	3	57	2	1	4	1	1	#NULL!	#NULL!
D372	1	1.28	0.58	370	1	43.6047	129	2	18	3	42	2	2	4	3	1	0	0
D372	2	1.53	0.58	190	0	#NULL!	#NULL!	2	18	3	42	2	2	4	3	1	#NULL!	#NULL!
D372	3	1.18	0.42	180	1	43.6047	129	2	18	3	42	2	2	4	3	1	0	0
D373	1	0	0	280	1	37.756	113	1	21	2	61	2	1	4	1	2	0	0
D373	2	8.5	2.14	430	1	#NULL!	#NULL!	1	21	2	61	2	1	4	1	2	#NULL!	#NULL!
D373	3	8.28	2.14	600	1	36.0854	108	1	21	2	61	2	1	4	1	2	1	1
D374	1	0.6	1.28	40	0	23.3887	70	2	15	3	69	2	2	4	#NULL!	1	#NULL!	#NULL!
D374	2	1.08	0.88	180	1	#NULL!	#NULL!	2	15	3	69	2	2	4	#NULL!	1	#NULL!	#NULL!
D374	3	#NULL!	#NULL!	#NULL!	#NULL!	#NULL!	#NULL!	2	15	3	69	2	2	4	#NULL!	1	#NULL!	#NULL!
D375	1	0	0	430	1	19.257	55	1	15	2	59	2	1	4	1	2	#NULL!	#NULL!
D375	2	5.9	2.14	490	1	#NULL!	#NULL!	1	15	2	59	2	1	4	1	2	#NULL!	#NULL!
D375	3	#NULL!	#NULL!	#NULL!	#NULL!	#NULL!	#NULL!	1	15	2	59	2	1	4	1	2	#NULL!	#NULL!
D376	1	0	0	60	0	39.4521	125	2	22	2	52	2	1	3	3	1	0	0
D376	2	1.64	1	20	0	#NULL!	#NULL!	2	22	2	52	2	1	3	3	1	#NULL!	#NULL!
D376	3	1.94	1	20	0	33.1398	105	2	22	2	52	2	1	3	3	1	0	0
D377	1	1.47	1.03	0	0	53.0478	110	1	24	3	44	2	1	3	3	1	0	0
D377	2	10.8	1.2	0	0	#NULL!	#NULL!	1	24	3	44	2	1	3	3	1	#NULL!	#NULL!
D377	3	2.58	3.06	0	0	52.0833	108	1	24	3	44	2	1	3	3	1	1	1
D378	1	0	0	880	1	25.0135	74	2	12	1	47	1	1	4	1	1	#NULL!	#NULL!
D378	2	#NULL!	#NULL!	#NULL!	#NULL!	#NULL!	#NULL!	2	12	1	47	1	1	4	1	1	#NULL!	#NULL!
D378	3	#NULL!	#NULL!	#NULL!	#NULL!	#NULL!	#NULL!	2	12	1	47	1	1	4	1	1	#NULL!	#NULL!
D379	1	0.6	0.3	280	1	20.7008	55	1	13	1	46	2	2	4	3	1	0	0
D379	2	3.8	1.07	120	0	#NULL!	#NULL!	1	13	1	46	2	2	4	3	1	#NULL!	#NULL!
D379	3	2.16	1.26	330	1	20.7008	55	1	13	1	46	2	2	4	3	1	0	0
D380	1	4.96	1.29	660	1	32.6531	100	2	17	3	46	2	1	3	1	1	0	0
D380	2	5.23	2.58	580	1	#NULL!	#NULL!	2	17	3	46	2	1	3	1	1	#NULL!	#NULL!
D380	3	5.36	2.6	30	0	32.6531	100	2	17	3	46	2	1	3	1	1	0	1
D381	1	0	0	170	1	34.5405	101	2	14	2	47	2	1	1	1	2	#NULL!	#NULL!
D381	2	4	1	110	0	#NULL!	#NULL!	2	14	2	47	2	1	1	1	2	#NULL!	#NULL!
D381	3	#NULL!	#NULL!	#NULL!	#NULL!	#NULL!	#NULL!	2	14	2	47	2	1	1	1	2	#NULL!	#NULL!
D382	1	0	0	130	0	30.0408	92	1	19	1	65	1	1	1	3	1	#NULL!	#NULL!
D382	2	#NULL!	#NULL!	#NULL!	#NULL!	#NULL!	#NULL!	1	19	1	65	1	1	1	3	1	#NULL!	#NULL!
D382	3	#NULL!	#NULL!	#NULL!	#NULL!	#NULL!	#NULL!	1	19	1	65	1	1	1	3	1	#NULL!	#NULL!
D383	1	0	0.1	480	1	29.7339	79	2	27	3	57	2	2	3	4	1	0	0
D383	2	3.34	2.6	340	1	#NULL!	#NULL!	2	27	3	57	2	2	3	4	1	#NULL!	#NULL!
D383	3	0.8	0.06	50	0	28.2284	75	2	27	3	57	2	2	3	4	1	1	1
D384	1	0	0.14	1200	1	39.0125	125	1	12	1	42	1	1	4	1	1	#NULL!	#NULL!
D384	2	#NULL!	#NULL!	#NULL!	#NULL!	#NULL!	#NULL!	1	12	1	42	1	1	4	1	1	#NULL!	#NULL!
D384	3	#NULL!	#NULL!	#NULL!	#NULL!	#NULL!	#NULL!	1	12	1	42	1	1	4	1	1	#NULL!	#NULL!
D385	1	3.09	0.18	60	0	35.9184	110	1	28	3	67	1	1	4	4	3	0	0
D385	2	1.53	0.26	20	0	#NULL!	#NULL!	1	28	3	67	1	1	4	4	3	#NULL!	#NULL!
D385	3	5.34	0.29	60	0	35.2653	108	1	28	3	67	1	1	4	4	3	1	1
D386	1	5.48	2.12	150	1	39.4111	106	2	15	2	55	2	1	1	3	2	0	0
D386	2	7.5	2.23	40	0	#NULL!	#NULL!	2	15	2	55	2	1	1	3	2	#NULL!	#NULL!
D386	3	9.04	2.6	110	0	37.9239	102	2	15	2	55	2	1	1	3	2	1	1
D387	1	0	0	950	1	41.1523	108	2	16	3	39	2	1	4	3	1	#NULL!	#NULL!
D387	2	#NULL!	#NULL!	#NULL!	#NULL!	#NULL!	#NULL!	2	16	3	39	2	1	4	3	1	#NULL!	#NULL!
D387	3	#NULL!	#NULL!	#NULL!	#NULL!	#NULL!	#NULL!	2	16	3	39	2	1	4	3	1	#NULL!	#NULL!
D388	1	0	0	180	1	35.8408	85	1	14	1	58	2	1	4	3	1	0	0
D388	2	5.6	1.3	150	1	#NULL!	#NULL!	1	14	1	58	2	1	4	3	1	#NULL!	#NULL!
D388	3	6.3	1	250	1	33.3108	79	1	14	1	58	2	1	4	3	1	1	0
D389	1	0	0	40	0	28.7132	92	2	20	3	39	2	1	4	1	1	0	0
D389	2	5.17	0.6	40	0	#NULL!	#NULL!	2	20	3	39	2	1	4	1	1	#NULL!	#NULL!
D389	3	6.4	0.33	590	1	28.089	90	2	20	3	39	2	1	4	1	1	0	0
D390	1	5.74	2.6	440	1	32.0461	80	1	12	1	39	2	1	4	1	1	0	0
D390	2	3.63	2.63	670	1	#NULL!	#NULL!	1	12	1	39	2	1	4	1	1	#NULL!	#NULL!
D390	3	3.36	1.72	330	1	29.2421	73	1	12	1	39	2	1	4	1	1	0	0
D391	1	1.12	1.58	150	1	31.2452	82	2	15	3	60	2	2	4	1	1	#NULL!	#NULL!
D391	2	0.8	0.4	80	0	#NULL!	#NULL!	2	15	3	60	2	2	4	1	1	#NULL!	#NULL!
D391	3	#NULL!	#NULL!	#NULL!	#NULL!	#NULL!	#NULL!	2	15	3	60	2	2	4	1	1	#NULL!	#NULL!
D392	1	2	0	0	0	26.0617	78	1	12	3	60	2	1	4	3	1	0	0
D392	2	5.74	2.17	0	0	#NULL!	#NULL!	1	12	3	60	2	1	4	3	1	#NULL!	#NULL!
D392	3	1.54	0.83	150	1	26.0617	78	1	12	3	60	2	1	4	3	1	1	1
D393	1	0.73	1	0	0	58.8235	170	2	22	1	42	2	2	4	3	1	0	0
D393	2	1.53	2	270	1	#NULL!	#NULL!	2	22	1	42	2	2	4	3	1	#NULL!	#NULL!
D393	3	1.93	4.14	420	1	37.7163	109	2	22	1	42	2	2	4	3	1	0	1
D394	1	0	1	330	1	31.5559	108	2	12	2	44	1	1	1	1	1	0	0
D394	2	0.77	0.28	180	1	#NULL!	#NULL!	2	12	2	44	1	1	1	1	1	#NULL!	#NULL!
D394	3	0.9	0.5	600	1	30.9715	106	2	12	2	44	1	1	1	1	1	1	1
D395	1	0	0	160	1	31.1419	90	2	22	1	51	2	1	1	1	1	0	0
D395	2	5.44	1.07	110	0	#NULL!	#NULL!	2	22	1	51	2	1	1	1	1	#NULL!	#NULL!
D395	3	6.34	1.74	520	1	31.4879	91	2	22	1	51	2	1	1	1	1	0	0
D396	1	5.9	0.93	180	1	34.5271	94	1	13	3	49	2	1	1	3	1	#NULL!	#NULL!
D396	2	9.2	1.1	230	1	#NULL!	#NULL!	1	13	3	49	2	1	1	3	1	#NULL!	#NULL!
D396	3	#NULL!	#NULL!	#NULL!	#NULL!	#NULL!	#NULL!	1	13	3	49	2	1	1	3	1	#NULL!	#NULL!
D397	1	2.34	1.33	90	0	38.0389	126	2	21	3	52	2	1	1	3	1	#NULL!	#NULL!
D397	2	#NULL!	#NULL!	#NULL!	#NULL!	#NULL!	#NULL!	2	21	3	52	2	1	1	3	1	#NULL!	#NULL!
D397	3	#NULL!	#NULL!	#NULL!	#NULL!	#NULL!	#NULL!	2	21	3	52	2	1	1	3	1	#NULL!	#NULL!
D398	1	0	0	630	1	25.1808	78	1	13	1	56	2	1	4	1	1	0	0
D398	2	1.78	4	960	1	#NULL!	#NULL!	1	13	1	56	2	1	4	1	1	#NULL!	#NULL!
D398	3	2.48	4.7	660	1	26.1493	81	1	13	1	56	2	1	4	1	1	1	0
D399	1	2.66	1.14	120	0	32.6905	89	1	17	1	43	2	1	4	1	3	#NULL!	#NULL!
D399	2	3	1.14	180	0	#NULL!	#NULL!	1	17	1	43	2	1	4	1	3	#NULL!	#NULL!
D399	3	#NULL!	#NULL!	#NULL!	#NULL!	#NULL!	#NULL!	1	17	1	43	2	1	4	1	3	#NULL!	#NULL!
D400	1	0	0	140	0	33.7495	93	2	15	3	64	2	1	4	3	2	0	0
D400	2	4.44	2.2	320	1	#NULL!	#NULL!	2	15	3	64	2	1	4	3	2	#NULL!	#NULL!
D400	3	7.42	1.64	100	0	33.3866	92	2	15	3	64	2	1	4	3	2	1	0
D401	1	0.6	0.2	30	0	29.2969	75	2	18	3	61	2	1	4	#NULL!	1	0	0
D401	2	0.23	1	110	0	#NULL!	#NULL!	2	18	3	61	2	1	4	#NULL!	1	#NULL!	#NULL!
D401	3	0.6	0.6	90	0	29.6875	76	2	18	3	61	2	1	4	#NULL!	1	1	0
D402	1	2.24	1.03	320	1	30.8293	101	1	24	1	61	1	1	4	#NULL!	3	#NULL!	#NULL!
D402	2	1.64	0.42	800	1	#NULL!	#NULL!	1	24	1	61	1	1	4	#NULL!	3	#NULL!	#NULL!
D402	3	#NULL!	#NULL!	#NULL!	#NULL!	#NULL!	#NULL!	1	24	1	61	1	1	4	#NULL!	3	#NULL!	#NULL!
D403	1	4.64	1.12	840	1	28.0664	84	1	17	3	42	2	1	4	1	2	#NULL!	#NULL!
D403	2	#NULL!	#NULL!	#NULL!	#NULL!	#NULL!	#NULL!	1	17	3	42	2	1	4	1	2	#NULL!	#NULL!
D403	3	#NULL!	#NULL!	#NULL!	#NULL!	#NULL!	#NULL!	1	17	3	42	2	1	4	1	2	#NULL!	#NULL!
D404	1	0	0	60	0	35.693	96	2	16	2	41	2	1	4	1	2	#NULL!	#NULL!
D404	2	#NULL!	#NULL!	#NULL!	#NULL!	#NULL!	#NULL!	2	16	2	41	2	1	4	1	2	#NULL!	#NULL!
D404	3	#NULL!	#NULL!	#NULL!	#NULL!	#NULL!	#NULL!	2	16	2	41	2	1	4	1	2	#NULL!	#NULL!
D405	1	2.94	1.48	120	0	31.3972	104	2	17	3	67	1	1	4	1	1	#NULL!	#NULL!
D405	2	2.94	1.58	190	1	#NULL!	#NULL!	2	17	3	67	1	1	4	1	1	#NULL!	#NULL!
D405	3	#NULL!	#NULL!	#NULL!	#NULL!	#NULL!	#NULL!	2	17	3	67	1	1	4	1	1	#NULL!	#NULL!
D406	1	5.44	1.2	20	0	27.1816	67	1	15	1	56	2	1	3	1	1	0	0
D406	2	6.66	0.6	200	0	#NULL!	#NULL!	1	15	1	56	2	1	3	1	1	#NULL!	#NULL!
D406	3	5.28	0.74	480	1	27.1816	67	1	15	1	56	2	1	3	1	1	0	1
D407	1	5.26	1.69	380	1	35.1541	104	1	19	3	52	2	1	4	1	1	#NULL!	#NULL!
D407	2	#NULL!	#NULL!	#NULL!	#NULL!	#NULL!	#NULL!	1	19	3	52	2	1	4	1	1	#NULL!	#NULL!
D407	3	#NULL!	#NULL!	#NULL!	#NULL!	#NULL!	#NULL!	1	19	3	52	2	1	4	1	1	#NULL!	#NULL!
D408	1	0	4	480	1	44.2166	163	2	14	3	42	1	1	1	#NULL!	1	#NULL!	#NULL!
D408	2	#NULL!	#NULL!	#NULL!	#NULL!	#NULL!	#NULL!	2	14	3	42	1	1	1	#NULL!	1	#NULL!	#NULL!
D408	3	#NULL!	#NULL!	#NULL!	#NULL!	#NULL!	#NULL!	2	14	3	42	1	1	1	#NULL!	1	#NULL!	#NULL!
D409	1	8.14	4.09	260	1	21.2585	60	1	12	1	60	2	1	4	#NULL!	3	0	0
D409	2	5.53	3.66	120	0	#NULL!	#NULL!	1	12	1	60	2	1	4	#NULL!	3	#NULL!	#NULL!
D409	3	5.64	2.2	360	1	20.5499	58	1	12	1	60	2	1	4	#NULL!	3	1	0
D411	1	0	0.17	70	0	35.4922	105	2	15	3	58	1	1	4	1	1	#NULL!	#NULL!
D411	2	#NULL!	#NULL!	#NULL!	#NULL!	#NULL!	#NULL!	2	15	3	58	1	1	4	1	1	#NULL!	#NULL!
D411	3	2.72	1.48	190	1	34.8161	103	2	15	3	58	1	1	4	1	1	#NULL!	#NULL!
D412	1	0	0	250	0	30.4367	89	1	12	3	45	2	1	4	#NULL!	2	0	0
D412	2	2.4	0.58	180	1	#NULL!	#NULL!	1	12	3	45	2	1	4	#NULL!	2	#NULL!	#NULL!
D412	3	3.26	0.56	190	1	30.7787	90	1	12	3	45	2	1	4	#NULL!	2	0	0
D413	1	0	0.1	170	1	23.6614	70	1	14	1	64	1	1	4	1	1	0	0
D413	2	1.24	0.64	240	1	#NULL!	#NULL!	1	14	1	64	1	1	4	1	1	#NULL!	#NULL!
D413	3	1.42	0.82	410	1	23.6614	70	1	14	1	64	1	1	4	1	1	1	1
D414	1	0	0	420	1	48.4246	150	1	12	1	44	1	1	3	1	1	0	0
D414	2	1.7	0.58	280	1	#NULL!	#NULL!	1	12	1	44	1	1	3	1	1	#NULL!	#NULL!
D414	3	2.88	0.93	1230	1	44.5506	138	1	12	1	44	1	1	3	1	1	0	1
D415	1	2.93	0.72	330	1	39.6694	108	2	17	1	55	2	1	4	3	1	0	0
D415	2	2.03	0.31	360	1	#NULL!	#NULL!	2	17	1	55	2	1	4	3	1	#NULL!	#NULL!
D415	3	1.64	0.36	600	1	44.4444	121	2	17	1	55	2	1	4	3	1	1	1
D416	1	0	0	690	1	34.8944	95	2	13	1	40	1	2	3	3	1	#NULL!	#NULL!
D416	2	0.54	0.26	600	1	#NULL!	#NULL!	2	13	1	40	1	2	3	3	1	#NULL!	#NULL!
D416	3	#NULL!	#NULL!	#NULL!	#NULL!	#NULL!	#NULL!	2	13	1	40	1	2	3	3	1	#NULL!	#NULL!
D417	1	0	1.06	110	0	35.6867	74	1	17	1	56	2	2	3	3	1	0	0
D417	2	3.02	3.54	350	1	#NULL!	#NULL!	1	17	1	56	2	2	3	3	1	#NULL!	#NULL!
D417	3	4.74	2.02	820	1	33.7577	70	1	17	1	56	2	2	3	3	1	1	0
D419	1	0	0.14	810	1	29.0253	93	2	13	1	65	1	1	4	1	3	0	0
D419	2	8.88	0.28	810	1	#NULL!	#NULL!	2	13	1	65	1	1	4	1	3	#NULL!	#NULL!
D419	3	8.3	0.3	840	1	29.0253	93	2	13	1	65	1	1	4	1	3	0	0
D420	1	0	0	180	1	32.0459	76	1	17	3	47	2	1	1	3	2	#NULL!	#NULL!
D420	2	#NULL!	#NULL!	#NULL!	#NULL!	#NULL!	#NULL!	1	17	3	47	2	1	1	3	2	#NULL!	#NULL!
D420	3	#NULL!	#NULL!	#NULL!	#NULL!	#NULL!	#NULL!	1	17	3	47	2	1	1	3	2	#NULL!	#NULL!
D422	1	0.9	0.4	450	1	34.2936	90	1	14	1	56	2	1	4	3	2	0	0
D422	2	1	1.27	130	0	#NULL!	#NULL!	1	14	1	56	2	1	4	3	2	#NULL!	#NULL!
D422	3	1.44	0.72	400	1	33.5315	88	1	14	1	56	2	1	4	3	2	1	1
D423	1	5	3.4	950	1	32.2708	90	2	22	3	54	1	#NULL!	#NULL!	#NULL!	1	#NULL!	#NULL!
D423	2	#NULL!	#NULL!	#NULL!	#NULL!	#NULL!	#NULL!	2	22	3	54	1	#NULL!	#NULL!	#NULL!	1	#NULL!	#NULL!
D423	3	#NULL!	#NULL!	#NULL!	#NULL!	#NULL!	#NULL!	2	22	3	54	1	#NULL!	#NULL!	#NULL!	1	#NULL!	#NULL!
D424	1	3.6	2.27	1040	1	26.3151	94	2	15	1	40	1	1	4	3	1	0	0
D424	2	1.76	2.4	296	1	#NULL!	#NULL!	2	15	1	40	1	1	4	3	1	#NULL!	#NULL!
D424	3	2.52	3.17	420	1	26.0351	93	2	15	1	40	1	1	4	3	1	1	0
D425	1	4.2	2.9	400	1	39.0368	95	1	13	2	62	2	1	3	3	3	0	0
D425	2	3.56	2.44	570	1	#NULL!	#NULL!	1	13	2	62	2	1	3	3	3	#NULL!	#NULL!
D425	3	2.74	2.63	300	1	38.215	93	1	13	2	62	2	1	3	3	3	0	0
D426	1	0	0	340	1	37.461	90	1	28	2	57	2	#NULL!	4	#NULL!	1	#NULL!	#NULL!
D426	2	#NULL!	#NULL!	#NULL!	#NULL!	#NULL!	#NULL!	1	28	2	57	2	#NULL!	4	#NULL!	1	#NULL!	#NULL!
D426	3	#NULL!	#NULL!	#NULL!	#NULL!	#NULL!	#NULL!	1	28	2	57	2	#NULL!	4	#NULL!	1	#NULL!	#NULL!
D427	1	0	0	130	0	36.3322	105	2	20	3	49	2	1	4	1	3	0	0
D427	2	3.9	0.7	720	1	#NULL!	#NULL!	2	20	3	49	2	1	4	1	3	#NULL!	#NULL!
D427	3	4.34	1.32	10	0	35.2941	102	2	20	3	49	2	1	4	1	3	1	0
D430	1	1.97	0.25	0	0	25.0574	83	2	15	3	55	2	1	1	1	1	#NULL!	#NULL!
D430	2	2	0.42	120	0	#NULL!	#NULL!	2	15	3	55	2	1	1	1	1	#NULL!	#NULL!
D430	3	#NULL!	#NULL!	#NULL!	#NULL!	#NULL!	#NULL!	2	15	3	55	2	1	1	1	1	#NULL!	#NULL!
D432	1	0.56	1.03	560	1	42.9752	117	1	12	3	36	2	1	4	1	1	#NULL!	#NULL!
D432	2	1.6	0.12	320	1	#NULL!	#NULL!	1	12	3	36	2	1	4	1	1	#NULL!	#NULL!
D432	3	#NULL!	#NULL!	#NULL!	#NULL!	#NULL!	#NULL!	1	12	3	36	2	1	4	1	1	#NULL!	#NULL!
D433	1	0	0	300	1	27.8876	67	2	13	3	70	2	2	4	4	3	0	0
D433	2	1.34	0.63	150	1	#NULL!	#NULL!	2	13	3	70	2	2	4	4	3	#NULL!	#NULL!
D433	3	4.49	1.47	420	1	27.0552	65	2	13	3	70	2	2	4	4	3	0	0
D434	1	0	0	70	0	25.8645	73	1	14	3	49	2	#NULL!	4	1	1	0	0
D434	2	1.4	0.83	50	0	#NULL!	#NULL!	1	14	3	49	2	#NULL!	4	1	1	#NULL!	#NULL!
D434	3	2.4	1	80	0	25.8645	73	1	14	3	49	2	#NULL!	4	1	1	1	0
D435	1	0	0	210	1	29.3031	96	2	12	3	46	1	2	4	1	1	#NULL!	#NULL!
D435	2	#NULL!	#NULL!	#NULL!	#NULL!	#NULL!	#NULL!	2	12	3	46	1	2	4	1	1	#NULL!	#NULL!
D435	3	#NULL!	#NULL!	#NULL!	#NULL!	#NULL!	#NULL!	2	12	3	46	1	2	4	1	1	#NULL!	#NULL!
D436	1	0	0	300	1	30.4053	91	2	15	3	40	2	1	4	1	1	#NULL!	#NULL!
D436	2	12.6	2.14	460	1	#NULL!	#NULL!	2	15	3	40	2	1	4	1	1	#NULL!	#NULL!
D436	3	#NULL!	#NULL!	#NULL!	#NULL!	#NULL!	#NULL!	2	15	3	40	2	1	4	1	1	#NULL!	#NULL!
D437	1	3.84	0.94	360	1	32.0759	96	2	14	3	43	2	1	4	1	1	0	0
D437	2	4.64	0.98	710	1	#NULL!	#NULL!	2	14	3	43	2	1	4	1	1	#NULL!	#NULL!
D437	3	2.06	0.94	330	1	31.0735	93	2	14	3	43	2	1	4	1	1	0	0
D438	1	0	0	390	1	27.4756	73	1	12	2	68	2	2	4	3	1	0	0
D438	2	3.63	2.76	330	1	#NULL!	#NULL!	1	12	2	68	2	2	4	3	1	#NULL!	#NULL!
D438	3	5.56	2.39	350	1	27.0993	72	1	12	2	68	2	2	4	3	1	0	0
D439	1	0.92	1.03	70	0	32.112	95	1	18	3	47	2	2	4	3	1	#NULL!	#NULL!
D439	2	#NULL!	#NULL!	#NULL!	#NULL!	#NULL!	#NULL!	1	18	3	47	2	2	4	3	1	#NULL!	#NULL!
D439	3	#NULL!	#NULL!	#NULL!	#NULL!	#NULL!	#NULL!	1	18	3	47	2	2	4	3	1	#NULL!	#NULL!
D440	1	0	0	210	1	30.8596	83	2	21	1	51	2	1	4	#NULL!	1	#NULL!	#NULL!
D440	2	2.02	5.17	390	1	#NULL!	#NULL!	2	21	1	51	2	1	4	#NULL!	1	#NULL!	#NULL!
D440	3	#NULL!	#NULL!	#NULL!	#NULL!	#NULL!	#NULL!	2	21	1	51	2	1	4	#NULL!	1	#NULL!	#NULL!
D441	1	2.2	1.31	240	1	29.3878	90	2	12	1	43	1	2	4	3	1	0	0
D441	2	0.75	1.4	120	0	#NULL!	#NULL!	2	12	1	43	1	2	4	3	1	#NULL!	#NULL!
D441	3	2.58	1.14	690	1	26.1224	80	2	12	1	43	1	2	4	3	1	1	1
D442	1	0	0.14	30	0	33.6327	103	1	14	1	43	2	1	4	1	1	0	0
D442	2	1.5	0.14	60	0	#NULL!	#NULL!	1	14	1	43	2	1	4	1	1	#NULL!	#NULL!
D442	3	1.86	0.78	210	1	31.6735	97	1	14	1	43	2	1	4	1	1	1	1
D443	1	0	0	40	0	26.5731	75	1	15	3	58	2	2	1	3	2	0	0
D443	2	1.37	3.06	810	1	#NULL!	#NULL!	1	15	3	58	2	2	1	3	2	#NULL!	#NULL!
D443	3	1.26	0.47	840	1	26.2188	74	1	15	3	58	2	2	1	3	2	1	1
D444	1	1.23	0.3	0	0	28.3675	95	2	25	3	62	1	1	1	1	1	#NULL!	#NULL!
D444	2	1.06	1.44	200	1	#NULL!	#NULL!	2	25	3	62	1	1	1	1	1	#NULL!	#NULL!
D444	3	#NULL!	#NULL!	#NULL!	#NULL!	#NULL!	#NULL!	2	25	3	62	1	1	1	1	1	#NULL!	#NULL!
D445	1	2.84	4.4	780	1	26.7229	71	1	15	3	55	2	1	4	1	1	0	0
D445	2	3.86	4.93	1320	1	#NULL!	#NULL!	1	15	3	55	2	1	4	1	1	#NULL!	#NULL!
D445	3	2	3.24	180	1	27.0993	72	1	15	3	55	2	1	4	1	1	0	0
D446	1	0	0	150	1	24.2424	66	2	13	2	61	2	1	4	4	3	0	0
D446	2	3.14	2.3	190	1	#NULL!	#NULL!	2	13	2	61	2	1	4	4	3	#NULL!	#NULL!
D446	3	2.6	4.24	170	1	23.8751	65	2	13	2	61	2	1	4	4	3	0	0
D447	1	0.44	2.6	240	1	24.8358	62	2	17	3	56	2	1	4	1	1	#NULL!	#NULL!
D447	2	#NULL!	#NULL!	#NULL!	#NULL!	#NULL!	#NULL!	2	17	3	56	2	1	4	1	1	#NULL!	#NULL!
D447	3	#NULL!	#NULL!	#NULL!	#NULL!	#NULL!	#NULL!	2	17	3	56	2	1	4	1	1	#NULL!	#NULL!
D448	1	0.36	0.24	480	0	26.1427	62	2	13	3	42	2	1	4	#NULL!	2	#NULL!	#NULL!
D448	2	#NULL!	#NULL!	#NULL!	#NULL!	#NULL!	#NULL!	2	13	3	42	2	1	4	#NULL!	2	#NULL!	#NULL!
D448	3	#NULL!	#NULL!	#NULL!	#NULL!	#NULL!	#NULL!	2	13	3	42	2	1	4	#NULL!	2	#NULL!	#NULL!
D449	1	1.18	0.28	120	0	41.7959	128	1	13	2	45	1	1	3	1	1	0	0
D449	2	1.94	0.84	360	1	#NULL!	#NULL!	1	13	2	45	1	1	3	1	1	#NULL!	#NULL!
D449	3	2.4	1.28	390	1	41.7959	128	1	13	2	45	1	1	3	1	1	1	1
D450	1	5.94	1.39	540	1	32.0459	76	1	15	1	68	2	1	4	3	3	0	0
D450	2	7.9	2.13	890	1	#NULL!	#NULL!	1	15	1	68	2	1	4	3	3	#NULL!	#NULL!
D450	3	7.04	1.39	820	1	31.6242	75	1	15	1	68	2	1	4	3	3	0	1
D451	1	4.43	0.6	150	1	41.4541	117	1	13	3	50	2	2	4	3	1	0	0
D451	2	2.56	1.36	150	1	#NULL!	#NULL!	1	13	3	50	2	2	4	3	1	#NULL!	#NULL!
D451	3	2.23	4.23	0	0	41.0998	116	1	13	3	50	2	2	4	3	1	1	1
D452	1	0	0	150	1	28.4082	87	2	13	1	36	2	2	4	1	1	0	0
D452	2	1.84	1.05	810	1	#NULL!	#NULL!	2	13	1	36	2	2	4	1	1	#NULL!	#NULL!
D452	3	1.74	0.56	420	1	28.7347	88	2	13	1	36	2	2	4	1	1	1	0
D453	1	2.1	2.06	400	1	40.6856	94	1	15	1	62	2	1	3	#NULL!	2	0	0
D453	2	6.06	2	360	1	#NULL!	#NULL!	1	15	1	62	2	1	3	#NULL!	2	#NULL!	#NULL!
D453	3	3	2.03	390	1	40.6856	94	1	15	1	62	2	1	3	#NULL!	2	0	0
D454	1	0	0	280	1	35.7851	101	2	16	1	66	2	2	4	4	1	0	0
D454	2	1.37	2.27	780	1	#NULL!	#NULL!	2	16	1	66	2	2	4	4	1	#NULL!	#NULL!
D454	3	1.94	1.64	450	1	34.3679	97	2	16	1	66	2	2	4	4	1	1	1
D455	1	0	0	600	1	35.4308	100	2	18	3	56	2	1	4	1	1	0	0
D455	2	1.32	0.14	390	1	#NULL!	#NULL!	2	18	3	56	2	1	4	1	1	#NULL!	#NULL!
D455	3	1.1	0.42	550	1	35.4308	100	2	18	3	56	2	1	4	1	1	1	0
D456	1	0	0	780	1	24.2215	70	1	16	1	35	1	2	4	#NULL!	2	0	0
D456	2	3.7	1.34	780	1	#NULL!	#NULL!	1	16	1	35	1	2	4	#NULL!	2	#NULL!	#NULL!
D456	3	5.2	2.92	270	1	24.2215	70	1	16	1	35	1	2	4	#NULL!	2	1	0
D457	1	0	0	360	1	35.8302	106	1	17	1	53	2	1	4	1	3	#NULL!	#NULL!
D457	2	#NULL!	#NULL!	#NULL!	#NULL!	#NULL!	#NULL!	1	17	1	53	2	1	4	1	3	#NULL!	#NULL!
D457	3	#NULL!	#NULL!	#NULL!	#NULL!	#NULL!	#NULL!	1	17	1	53	2	1	4	1	3	#NULL!	#NULL!
D458	1	0.51	0.12	20	0	25.2092	72	2	15	1	47	2	1	4	3	2	#NULL!	#NULL!
D458	2	#NULL!	#NULL!	#NULL!	#NULL!	#NULL!	#NULL!	2	15	1	47	2	1	4	3	2	#NULL!	#NULL!
D458	3	#NULL!	#NULL!	#NULL!	#NULL!	#NULL!	#NULL!	2	15	1	47	2	1	4	3	2	#NULL!	#NULL!
D459	1	0.88	0.06	300	1	51.4403	135	2	19	2	52	1	1	1	3	1	0	0
D459	2	1.04	0.44	320	1	#NULL!	#NULL!	2	19	2	52	1	1	1	3	1	#NULL!	#NULL!
D459	3	0.74	0.44	360	1	52.5834	138	2	19	2	52	1	1	1	3	1	1	1
D460	1	1.9	1.42	180	1	27.9904	79	1	17	1	66	2	2	4	4	3	#NULL!	#NULL!
D460	2	#NULL!	#NULL!	#NULL!	#NULL!	#NULL!	#NULL!	1	17	1	66	2	2	4	4	3	#NULL!	#NULL!
D460	3	#NULL!	#NULL!	#NULL!	#NULL!	#NULL!	#NULL!	1	17	1	66	2	2	4	4	3	#NULL!	#NULL!
D461	1	0	0.03	1500	1	46.0601	130	1	15	3	42	2	2	4	3	1	#NULL!	#NULL!
D461	2	1.64	1.78	600	1	#NULL!	#NULL!	1	15	3	42	2	2	4	3	1	#NULL!	#NULL!
D461	3	#NULL!	#NULL!	#NULL!	#NULL!	#NULL!	#NULL!	1	15	3	42	2	2	4	3	1	#NULL!	#NULL!
D462	1	0	0	100	0	48.9121	116	1	12	1	44	2	1	1	1	1	#NULL!	#NULL!
D462	2	1.44	1.53	600	1	#NULL!	#NULL!	1	12	1	44	2	1	1	1	1	#NULL!	#NULL!
D462	3	#NULL!	#NULL!	#NULL!	#NULL!	#NULL!	#NULL!	1	12	1	44	2	1	1	1	1	#NULL!	#NULL!
D463	1	1.64	1.2	840	1	29.0367	92	1	14	1	65	1	1	1	#NULL!	1	#NULL!	#NULL!
D463	2	1.9	2.74	1080	1	#NULL!	#NULL!	1	14	1	65	1	1	1	#NULL!	1	#NULL!	#NULL!
D463	3	#NULL!	#NULL!	#NULL!	#NULL!	#NULL!	#NULL!	1	14	1	65	1	1	1	#NULL!	1	#NULL!	#NULL!
D464	1	0	0.3	260	1	39.3525	97	1	15	3	64	1	1	4	3	1	0	0
D464	2	2.08	1.09	380	1	#NULL!	#NULL!	1	15	3	64	1	1	4	3	1	#NULL!	#NULL!
D464	3	4.04	2	490	1	38.9468	96	1	15	3	64	1	1	4	3	1	0	0
D465	1	0.1	1	30	0	24.5779	77	2	18	3	56	2	1	4	#NULL!	2	0	0
D465	2	1.6	2.23	540	1	#NULL!	#NULL!	2	18	3	56	2	1	4	#NULL!	2	#NULL!	#NULL!
D465	3	1.96	2.66	610	1	21.7051	68	2	18	3	56	2	1	4	#NULL!	2	1	1
D466	1	0.14	0	800	1	28.6501	78	2	12	3	42	2	2	4	3	1	#NULL!	#NULL!
D466	2	3.44	0.9	210	1	#NULL!	#NULL!	2	12	3	42	2	2	4	3	1	#NULL!	#NULL!
D466	3	#NULL!	#NULL!	#NULL!	#NULL!	#NULL!	#NULL!	2	12	3	42	2	2	4	3	1	#NULL!	#NULL!
D467	1	0.14	0	0	0	28.5546	102	2	16	1	47	1	1	4	1	1	0	0
D467	2	0.58	0.26	60	0	#NULL!	#NULL!	2	16	1	47	1	1	4	1	1	#NULL!	#NULL!
D467	3	0.67	0.44	110	0	29.3945	105	2	16	1	47	1	1	4	1	1	1	1
D468	1	3.34	3.26	890	1	23.8087	68	1	13	1	55	2	1	1	3	2	0	0
D468	2	3.6	2.51	650	1	#NULL!	#NULL!	1	13	1	55	2	1	1	3	2	#NULL!	#NULL!
D468	3	2.8	1.39	440	1	23.8087	68	1	13	1	55	2	1	1	3	2	0	0
D469	1	0.03	0	40	0	30.1194	84	1	16	3	73	2	2	1	4	3	0	0
D469	2	3.9	1.8	40	0	#NULL!	#NULL!	1	16	3	73	2	2	1	4	3	#NULL!	#NULL!
D469	3	7.24	2.88	210	1	29.4023	82	1	16	3	73	2	2	1	4	3	0	1
D470	1	3.2	0.8	540	1	26.1493	81	2	14	2	61	1	1	3	3	3	#NULL!	#NULL!
D470	2	#NULL!	#NULL!	#NULL!	#NULL!	#NULL!	#NULL!	2	14	2	61	1	1	3	3	3	#NULL!	#NULL!
D470	3	#NULL!	#NULL!	#NULL!	#NULL!	#NULL!	#NULL!	2	14	2	61	1	1	3	3	3	#NULL!	#NULL!
D471	1	1.4	0.27	30	0	24.6094	63	1	14	1	49	2	1	4	1	1	0	0
D471	2	3.7	0.53	400	1	#NULL!	#NULL!	1	14	1	49	2	1	4	1	1	#NULL!	#NULL!
D471	3	5.5	0.74	190	1	23.8281	61	1	14	1	49	2	1	4	1	1	0	1
D472	1	4.14	2.6	70	0	28.6501	78	1	14	2	43	2	2	4	3	2	0	0
D472	2	8.2	2.63	420	1	#NULL!	#NULL!	1	14	2	43	2	2	4	3	2	#NULL!	#NULL!
D472	3	6.24	2.37	270	1	29.3848	80	1	14	2	43	2	2	4	3	2	1	1
D473	1	2.12	0.6	50	0	33.7465	101	2	13	1	49	2	1	4	1	1	0	0
D473	2	2.28	0.9	120	0	#NULL!	#NULL!	2	13	1	49	2	1	4	1	1	#NULL!	#NULL!
D473	3	3.28	1.2	150	1	34.4148	103	2	13	1	49	2	1	4	1	1	1	0
D474	1	0	0	260	1	45.2005	110	1	15	1	58	2	1	4	3	1	0	0
D474	2	2.61	0.31	230	1	#NULL!	#NULL!	1	15	1	58	2	1	4	3	1	#NULL!	#NULL!
D474	3	3.04	0.96	250	1	41.0914	100	1	15	1	58	2	1	4	3	1	1	0
D475	1	3.48	0.8	70	0	27.0169	79	2	15	2	54	2	1	4	1	2	0	0
D475	2	5.28	2.09	320	1	#NULL!	#NULL!	2	15	2	54	2	1	4	1	2	#NULL!	#NULL!
D475	3	2.98	1.13	140	0	27.0169	79	2	15	2	54	2	1	4	1	2	0	0
D476	1	0	0	420	1	29.5525	71	2	13	1	56	2	1	1	3	2	#NULL!	#NULL!
D476	2	4.04	2.06	240	1	#NULL!	#NULL!	2	13	1	56	2	1	1	3	2	#NULL!	#NULL!
D476	3	#NULL!	#NULL!	#NULL!	#NULL!	#NULL!	#NULL!	2	13	1	56	2	1	1	3	2	#NULL!	#NULL!
D477	1	6.07	1.9	180	1	27.6398	69	2	14	1	70	2	1	4	3	3	0	0
D477	2	4.9	2.6	260	1	#NULL!	#NULL!	2	14	1	70	2	1	4	3	3	#NULL!	#NULL!
D477	3	6.1	1.23	270	1	27.2392	68	2	14	1	70	2	1	4	3	3	1	0
D478	1	2.06	2.28	600	1	27.4286	84	2	12	3	65	2	1	3	4	3	0	0
D478	2	6.04	3.42	770	1	#NULL!	#NULL!	2	12	3	65	2	1	3	4	3	#NULL!	#NULL!
D478	3	3.84	2.17	720	1	27.4286	84	2	12	3	65	2	1	3	4	3	1	0
D479	1	0	0	180	0	36.3322	105	1	12	2	36	2	1	1	1	2	0	0
D479	2	1.86	0.19	260	1	#NULL!	#NULL!	1	12	2	36	2	1	1	1	2	#NULL!	#NULL!
D479	3	1.32	0.03	540	1	35.6401	103	1	12	2	36	2	1	1	1	2	1	0
D480	1	2.33	0.96	20	0	35.629	97	1	15	1	57	2	1	4	4	1	0	0
D480	2	4.8	0.6	0	0	#NULL!	#NULL!	1	15	1	57	2	1	4	4	1	#NULL!	#NULL!
D480	3	4.14	0.58	0	0	33.7925	92	1	15	1	57	2	1	4	4	1	1	1
D481	1	2.64	3.66	0	0	33.464	99	2	17	2	38	2	1	4	1	2	0	0
D481	2	1.66	3.04	30	0	#NULL!	#NULL!	2	17	2	38	2	1	4	1	2	#NULL!	#NULL!
D481	3	2.48	3.6	10	0	33.8021	100	2	17	2	38	2	1	4	1	2	0	0
D482	1	5.04	2.6	210	1	21.7993	63	1	13	2	48	2	1	4	1	2	0	0
D482	2	5.04	4.14	960	1	#NULL!	#NULL!	1	13	2	48	2	1	4	1	2	#NULL!	#NULL!
D482	3	5.74	3	640	1	21.4533	62	1	13	2	48	2	1	4	1	2	1	0
D483	1	0.47	4.2	80	0	31.975	86	2	13	3	47	2	2	4	3	2	0	0
D483	2	0.69	3	200	1	#NULL!	#NULL!	2	13	3	47	2	2	4	3	2	#NULL!	#NULL!
D483	3	0.96	1.43	620	1	31.6032	85	2	13	3	47	2	2	4	3	2	1	1
D484	1	8.06	2.06	220	0	27.0538	71	1	15	2	60	2	1	4	3	3	#NULL!	#NULL!
D484	2	#NULL!	#NULL!	#NULL!	#NULL!	#NULL!	#NULL!	1	15	2	60	2	1	4	3	3	#NULL!	#NULL!
D484	3	#NULL!	#NULL!	#NULL!	#NULL!	#NULL!	#NULL!	1	15	2	60	2	1	4	3	3	#NULL!	#NULL!
D485	1	0.6	0.1	120	0	23.8751	65	1	15	2	59	2	1	4	1	1	0	0
D485	2	2.86	1.24	540	1	#NULL!	#NULL!	1	15	2	59	2	1	4	1	1	#NULL!	#NULL!
D485	3	3.2	3.14	0	0	24.977	68	1	15	2	59	2	1	4	1	1	1	1
D486	1	1	0.1	60	0	30.4832	80	2	17	2	60	2	2	4	1	2	0	0
D486	2	2.9	1.15	150	1	#NULL!	#NULL!	2	17	2	60	2	2	4	1	2	#NULL!	#NULL!
D486	3	3.12	1.88	210	1	30.8642	81	2	17	2	60	2	2	4	1	2	0	0
D487	1	0	0.14	10	0	34.9636	84	1	16	3	57	2	2	4	#NULL!	1	0	0
D487	2	6.3	0.6	180	0	#NULL!	#NULL!	1	16	3	57	2	2	4	#NULL!	1	#NULL!	#NULL!
D487	3	4.9	1	180	0	32.8824	79	1	16	3	57	2	2	4	#NULL!	1	1	1
D488	1	1.28	3.16	230	1	29.4108	86	1	25	2	66	1	1	4	4	3	0	0
D488	2	1.78	2.9	320	1	#NULL!	#NULL!	1	25	2	66	1	1	4	4	3	#NULL!	#NULL!
D488	3	1.04	6.6	320	1	29.0688	85	1	25	2	66	1	1	4	4	3	1	1
D489	1	0	0	250	1	32.4219	83	1	17	3	71	2	1	4	#NULL!	3	0	0
D489	2	3.6	2.24	240	1	#NULL!	#NULL!	1	17	3	71	2	1	4	#NULL!	3	#NULL!	#NULL!
D489	3	5.03	2.06	250	1	28.125	72	1	17	3	71	2	1	4	#NULL!	3	1	1
D490	1	1.5	2.66	660	1	26.3465	70	2	13	3	55	2	1	4	3	1	0	0
D490	2	4.53	5.9	430	1	#NULL!	#NULL!	2	13	3	55	2	1	4	3	1	#NULL!	#NULL!
D490	3	5.44	5.39	600	1	25.9701	69	2	13	3	55	2	1	4	3	1	1	0
D491	1	0.14	0.1	930	1	32.7919	85	2	18	2	40	2	1	3	#NULL!	3	0	0
D491	2	6.7	1.77	540	1	#NULL!	#NULL!	2	18	2	40	2	1	3	#NULL!	3	#NULL!	#NULL!
D491	3	6.58	3	1110	1	32.0204	83	2	18	2	40	2	1	3	#NULL!	3	1	1
D492	1	0	0	460	1	28.0863	87	1	14	3	50	1	1	4	1	1	#NULL!	#NULL!
D492	2	#NULL!	#NULL!	#NULL!	#NULL!	#NULL!	#NULL!	1	14	3	50	1	1	4	1	1	#NULL!	#NULL!
D492	3	#NULL!	#NULL!	#NULL!	#NULL!	#NULL!	#NULL!	1	14	3	50	1	1	4	1	1	#NULL!	#NULL!
D493	1	0.18	0.18	320	1	29.7578	86	2	14	2	60	2	2	4	4	3	#NULL!	#NULL!
D493	2	#NULL!	#NULL!	#NULL!	#NULL!	#NULL!	#NULL!	2	14	2	60	2	2	4	4	3	#NULL!	#NULL!
D493	3	#NULL!	#NULL!	#NULL!	#NULL!	#NULL!	#NULL!	2	14	2	60	2	2	4	4	3	#NULL!	#NULL!
D494	1	0.74	0.14	690	1	31.5721	87	1	18	2	40	2	1	1	4	3	#NULL!	#NULL!
D494	2	0.5	0	740	1	#NULL!	#NULL!	1	18	2	40	2	1	1	4	3	#NULL!	#NULL!
D494	3	#NULL!	#NULL!	#NULL!	#NULL!	#NULL!	#NULL!	1	18	2	40	2	1	1	4	3	#NULL!	#NULL!
D495	1	0.6	0.2	280	1	33.6728	83	2	23	2	70	2	1	4	#NULL!	3	0	0
D495	2	3.72	0.73	290	1	#NULL!	#NULL!	2	23	2	70	2	1	4	#NULL!	3	#NULL!	#NULL!
D495	3	1.53	1.34	390	1	32.4557	80	2	23	2	70	2	1	4	#NULL!	3	0	1
D496	1	0.14	0.3	490	1	24.5243	62	2	13	2	52	2	1	3	4	3	0	0
D496	2	1.8	2.15	740	1	#NULL!	#NULL!	2	13	2	52	2	1	3	4	3	#NULL!	#NULL!
D496	3	0.88	0.63	820	1	24.9199	63	2	13	2	52	2	1	3	4	3	0	0
D497	1	0.56	0.1	520	1	29.3962	89	1	18	2	57	1	1	3	#NULL!	3	#NULL!	#NULL!
D497	2	0.63	0.96	870	1	#NULL!	#NULL!	1	18	2	57	1	1	3	#NULL!	3	#NULL!	#NULL!
D497	3	#NULL!	#NULL!	#NULL!	#NULL!	#NULL!	#NULL!	1	18	2	57	1	1	3	#NULL!	3	#NULL!	#NULL!
D498	1	0	2	230	1	28.3266	79	2	20	2	56	2	1	3	3	3	0	0
D498	2	4.5	3.14	210	1	#NULL!	#NULL!	2	20	2	56	2	1	3	3	3	#NULL!	#NULL!
D498	3	7.6	6	520	1	27.968	78	2	20	2	56	2	1	3	3	3	1	1
D499	1	6.15	0.6	730	1	23.8751	65	1	12	2	65	2	1	4	1	3	#NULL!	#NULL!
D499	2	6.22	0.6	1220	1	#NULL!	#NULL!	1	12	2	65	2	1	4	1	3	#NULL!	#NULL!
D499	3	#NULL!	#NULL!	#NULL!	#NULL!	#NULL!	#NULL!	1	12	2	65	2	1	4	1	3	#NULL!	#NULL!
D500	1	5.2	2.44	420	1	33.03	100	2	13	2	60	2	1	1	1	1	0	0
D500	2	1.2	2.6	420	1	#NULL!	#NULL!	2	13	2	60	2	1	1	1	1	#NULL!	#NULL!
D500	3	4.3	1.04	960	1	33.6901	102	2	13	2	60	2	1	1	1	1	1	0
